# Supplementary material for: Bis(2-amino-4-methyl­pyrimidin-3-ium) trans-diaqua­bis­(pyrazine-2,3-di­car­boxylato)cobaltate(II) hexa­hydrate
Source: Acta Crystallogr Sect E Struct Rep Online. 2010 Sep 30;66(Pt 10):m1320–1. doi: 10.1107/S1600536810037736 (PMC2983271; doi:10.1107/S1600536810037736)
Supplement: Supplementary file 1 [file e-66-m1320-sup1.cif]

##############################################################################
###                                                                        ###
###        Electronic paper (Acta Crystallographica Section E)             ###
###                                                                        ###
##############################################################################
#                                                                            #
# This CIF contains the data in a paper accepted for publication in Acta     #
# Crystallographica Section E. It conforms to the requirements of Notes      #
# for Authors for Section E, and has been peer reviewed under the auspices   #
# of the IUCr Commission on Journals.                                        #
#                                                                            #
# Full details of the Crystallographic Information File format               #
# are given in the paper "The Crystallographic Information File (CIF):       #
# a New Standard Archive File for Crystallography" by S. R. Hall, F. H.      #
# Allen and I. D. Brown [Acta Cryst. (1991), A47, 655-685].                  #
#                                                                            #
# The current version of the core CIF dictionary is obtainable from          #
# ftp://ftp.iucr.org/pub/cif_core.dic. The current version number is 2.4.    #
#                                                                            #
# Software is freely available for graphical display of the structure(s) in  #
# this CIF.  For information consult the CIF home page http://www.iucr.org/  #
# cif/home.html                                                              #
#                                                                            #
# This file may be used for bona fide research purposes within the           #
# scientific community so long as proper attribution is given to the journal # 
# article from which it was obtained.                                        #
#                                                                            #
##############################################################################
                                             
data_I
_audit_creation_method     SHELXL-97
_chemical_name_systematic
;
Bis(2-amino-4-methylpyrimidin-3-ium)
<i>trans</i>-diaquabis(pyrazine-2,3-dicarboxylato)cobaltate(II) hexahydrate
;
_chemical_name_common     ?
_chemical_formula_moiety     '2(C5 H8 N3 +), C12 H8 Co N4 O10 2-, 6(H2 O)'
_chemical_formula_sum     'C22 H36 Co N10 O16'
_chemical_formula_iupac     '(C5 H8 N3)2 [Co (C6 H2 N2 O4)2 (H2 O)2] , 6H2 O'
_chemical_formula_weight     755.54
_chemical_melting_point     ?
_symmetry_cell_setting     triclinic
_symmetry_space_group_name_H-M     'P -1'
_symmetry_space_group_name_hall     '-P 1 '
loop_
    _symmetry_equiv_pos_as_xyz
    'x, y, z'
    '-x, -y, -z'
_cell_length_a     6.5880(4)
_cell_length_b     8.0591(5)
_cell_length_c     15.0285(8)
_cell_angle_alpha     98.085(5)
_cell_angle_beta     96.940(4)
_cell_angle_gamma     91.261(5)
_cell_volume     783.58(8)
_cell_formula_units_Z     1
_cell_measurement_reflns_used     4417
_cell_measurement_theta_min     3.1104
_cell_measurement_theta_max     27.5968
_cell_measurement_temperature     120(2)
_exptl_crystal_description     plate
_exptl_crystal_colour     'pale orange'
_exptl_crystal_size_max     0.40
_exptl_crystal_size_mid     0.40
_exptl_crystal_size_min     0.20
_exptl_crystal_density_diffrn     1.601
_exptl_crystal_density_meas     ?
_exptl_crystal_density_method     'not measured'
_exptl_crystal_F_000     393
_exptl_absorpt_coefficient_mu     0.638
_exptl_absorpt_correction_type     multi-scan
_exptl_absorpt_process_details     '(CrysAlis RED; Oxford Diffraction, 2009)'
_exptl_absorpt_correction_T_min     0.90313
_exptl_absorpt_correction_T_max     1.00000
_exptl_special_details
;
;
_diffrn_ambient_temperature     120(2)
_diffrn_radiation_type     'MoK\a'
_diffrn_radiation_wavelength     0.71073
_diffrn_radiation_source     'Enhance (Mo) X-ray Source'
_diffrn_radiation_monochromator     'graphite'
_diffrn_measurement_device_type
;
Oxford Diffraction Xcalibur diffractometer with Sapphire2 (large Be window)
detector
;
_diffrn_measurement_method     '\w scan'
_diffrn_detector_area_resol_mean     8.4353
_diffrn_reflns_number     5733
_diffrn_reflns_av_R_equivalents     0.0112
_diffrn_reflns_av_sigmaI/netI     0.0223
_diffrn_reflns_theta_min     3.12
_diffrn_reflns_theta_max     24.99
_diffrn_reflns_theta_full     24.99
_diffrn_measured_fraction_theta_max     0.997
_diffrn_measured_fraction_theta_full     0.997
_diffrn_reflns_limit_h_min     -7
_diffrn_reflns_limit_h_max     7
_diffrn_reflns_limit_k_min     -9
_diffrn_reflns_limit_k_max     9
_diffrn_reflns_limit_l_min     -17
_diffrn_reflns_limit_l_max     17
_diffrn_standards_number     0
_diffrn_standards_interval_count     ?
_diffrn_standards_interval_time     ?
_diffrn_standards_decay_%     ?
_refine_special_details
;
Refinement of <i>F</i>^2^ against ALL reflections. The weighted <i>R</i>-factor
<i>wR</i> and goodness of fit <i>S</i> are based on <i>F</i>^2^, conventional
<i>R</i>-factors <i>R</i> are based on <i>F</i>, with <i>F</i> set to zero for
negative <i>F</i>^2^. The threshold expression of <i>F</i>^2^ >
\s(<i>F</i>^2^) is used only for calculating <i>R</i>-factors(gt) <i>etc</i>.
and is not relevant to the choice of reflections for refinement.
<i>R</i>-factors based on <i>F</i>^2^ are statistically about twice as large
as those based on <i>F</i>, and <i>R</i>- factors based on ALL data will be
even larger.
;
_reflns_number_total     2758
_reflns_number_gt     2428
_reflns_threshold_expression     >2sigma(I)
_refine_ls_structure_factor_coef     Fsqd
_refine_ls_matrix_type     full
_refine_ls_R_factor_all     0.0292
_refine_ls_R_factor_gt     0.0246
_refine_ls_wR_factor_gt     0.0633
_refine_ls_wR_factor_ref     0.0644
_refine_ls_goodness_of_fit_ref     1.042
_refine_ls_restrained_S_all     1.042
_refine_ls_number_reflns     2758
_refine_ls_number_parameters     256
_refine_ls_number_restraints     0
_refine_ls_hydrogen_treatment     mixed
_refine_ls_weighting_scheme     calc
_refine_ls_weighting_details
         'calc w=1/[\s^2^(Fo^2^)+(0.0279P)^2^+0.4580P] where P=(Fo^2^+2Fc^2^)/3'
_atom_sites_solution_hydrogens     geom
_atom_sites_solution_primary     direct
_atom_sites_solution_secondary     difmap
_refine_ls_shift/su_max     0.000
_refine_ls_shift/su_mean     0.000
_refine_diff_density_max     0.296
_refine_diff_density_min     -0.401
_refine_ls_extinction_method     none
_refine_ls_extinction_coef     ?
loop_
    _atom_type_symbol
    _atom_type_description
    _atom_type_scat_dispersion_real
    _atom_type_scat_dispersion_imag
    _atom_type_scat_source
    'C' 'C' 0.0033 0.0016
                         'International Tables Vol C Tables 4.2.6.8 and 6.1.1.4'
    'H' 'H' 0.0000 0.0000
                         'International Tables Vol C Tables 4.2.6.8 and 6.1.1.4'
    'N' 'N' 0.0061 0.0033
                         'International Tables Vol C Tables 4.2.6.8 and 6.1.1.4'
    'O' 'O' 0.0106 0.0060
                         'International Tables Vol C Tables 4.2.6.8 and 6.1.1.4'
    'Co' 'Co' 0.3494 0.9721
                         'International Tables Vol C Tables 4.2.6.8 and 6.1.1.4'
_computing_data_collection     'CrysAlis CCD (Oxford Diffraction, 2009)'
_computing_cell_refinement     'CrysAlis RED (Oxford Diffraction, 2009)'
_computing_data_reduction     'CrysAlis RED (Oxford Diffraction, 2009)'
_computing_structure_solution     'SHELXS97 (Sheldrick, 2008)'
_computing_structure_refinement     'SHELXL97 (Sheldrick, 2008)'
_computing_molecular_graphics     'DIAMOND (Crystal Impact, 2009)'
_computing_publication_material     'publCIF (Westrip, 2010)'
loop_
    _atom_site_type_symbol
    _atom_site_label
    _atom_site_fract_x
    _atom_site_fract_y
    _atom_site_fract_z
    _atom_site_U_iso_or_equiv
    _atom_site_adp_type
    _atom_site_calc_flag
    _atom_site_refinement_flags
    _atom_site_occupancy
    _atom_site_disorder_assembly
    _atom_site_disorder_group
    Co Co2 0.5000 0.5000 0.5000 0.01426(11) Uani d S 1 . .
    O O1 0.58615(17) 0.62856(14) 0.25548(7) 0.0143(3) Uani d . 1 . .
    O O2 0.62546(18) 0.51362(15) 0.38308(8) 0.0167(3) Uani d . 1 . .
    O O3 0.33723(18) 0.93937(14) 0.19964(8) 0.0163(3) Uani d . 1 . .
    O O4 0.17222(18) 0.69382(14) 0.14483(8) 0.0144(3) Uani d . 1 . .
    O O5 0.6551(2) 0.72932(17) 0.55885(9) 0.0201(3) Uani d . 1 . .
    H H5A 0.572(4) 0.793(3) 0.5817(18) 0.053(8) Uiso d . 1 . .
    H H5B 0.748(4) 0.733(3) 0.5952(17) 0.037(8) Uiso d . 1 . .
    N N1 0.0477(2) 0.84612(18) 0.33031(9) 0.0150(3) Uani d . 1 . .
    N N2 0.2829(2) 0.64620(17) 0.43486(9) 0.0136(3) Uani d . 1 . .
    N N3 0.7241(2) 0.96452(17) -0.03740(9) 0.0115(3) Uani d . 1 . .
    H H3A 0.7142 1.0023 -0.0898 0.014 Uiso calc R 1 . .
    N N4 0.7962(2) 1.02237(18) 0.12227(9) 0.0142(3) Uani d . 1 . .
    N N5 0.8275(2) 1.23050(17) 0.03349(9) 0.0132(3) Uani d . 1 . .
    H H5C 0.8654 1.3024 0.0827 0.016 Uiso calc R 1 . .
    H H5D 0.8193 1.2640 -0.0201 0.016 Uiso calc R 1 . .
    C C1 0.3367(2) 0.6769(2) 0.35513(11) 0.0111(3) Uani d . 1 . .
    C C2 0.2154(3) 0.7745(2) 0.30243(11) 0.0114(3) Uani d . 1 . .
    C C3 -0.0026(3) 0.8140(2) 0.40958(11) 0.0154(4) Uani d . 1 . .
    H H3 -0.1212 0.8619 0.4311 0.018 Uiso calc R 1 . .
    C C4 0.1129(3) 0.7127(2) 0.46163(11) 0.0150(4) Uani d . 1 . .
    H H4 0.0704 0.6903 0.5171 0.018 Uiso calc R 1 . .
    C C5 0.5328(2) 0.6005(2) 0.32850(11) 0.0115(4) Uani d . 1 . .
    C C6 0.2498(2) 0.8028(2) 0.20784(11) 0.0123(4) Uani d . 1 . .
    C C7 0.7832(2) 1.0727(2) 0.03993(11) 0.0115(4) Uani d . 1 . .
    C C8 0.7472(3) 0.8626(2) 0.12403(12) 0.0157(4) Uani d . 1 . .
    H H8 0.7518 0.8251 0.1814 0.019 Uiso calc R 1 . .
    C C9 0.6893(3) 0.7459(2) 0.04676(12) 0.0158(4) Uani d . 1 . .
    H H9 0.6572 0.6322 0.0514 0.019 Uiso calc R 1 . .
    C C10 0.6801(2) 0.7997(2) -0.03562(12) 0.0133(4) Uani d . 1 . .
    C C11 0.6237(3) 0.6941(2) -0.12543(12) 0.0174(4) Uani d . 1 . .
    H H11A 0.7309 0.7070 -0.1641 0.026 Uiso calc R 1 . .
    H H11B 0.4936 0.7298 -0.1542 0.026 Uiso calc R 1 . .
    H H11C 0.6096 0.5762 -0.1170 0.026 Uiso calc R 1 . .
    O O21 0.9070(2) 0.46146(16) 0.19544(9) 0.0162(3) Uani d . 1 . .
    O O22 0.9951(2) 0.2292(2) 0.31495(9) 0.0216(3) Uani d . 1 . .
    O O23 0.6098(2) 0.07554(19) 0.35418(10) 0.0228(3) Uani d . 1 . .
    H H21A 0.809(4) 0.516(3) 0.2147(16) 0.039(7) Uiso d . 1 . .
    H H21B 0.987(4) 0.530(3) 0.1837(15) 0.030(6) Uiso d . 1 . .
    H H22A 1.001(4) 0.142(4) 0.2846(18) 0.054(9) Uiso d . 1 . .
    H H22B 0.973(4) 0.300(3) 0.2803(18) 0.049(8) Uiso d . 1 . .
    H H23A 0.708(4) 0.136(3) 0.3438(17) 0.048(8) Uiso d . 1 . .
    H H23B 0.544(4) 0.039(3) 0.3088(19) 0.049(9) Uiso d . 1 . .
loop_
    _atom_site_aniso_label
    _atom_site_aniso_U_11
    _atom_site_aniso_U_22
    _atom_site_aniso_U_33
    _atom_site_aniso_U_12
    _atom_site_aniso_U_13
    _atom_site_aniso_U_23
    Co2 0.01444(19) 0.0194(2) 0.01064(18) 0.00400(14) 0.00278(13) 0.00658(13)
    O1 0.0159(6) 0.0177(6) 0.0109(6) 0.0020(5) 0.0042(5) 0.0054(5)
    O2 0.0164(6) 0.0223(7) 0.0138(6) 0.0075(5) 0.0041(5) 0.0085(5)
    O3 0.0210(7) 0.0146(6) 0.0137(6) -0.0042(5) -0.0001(5) 0.0054(5)
    O4 0.0175(6) 0.0148(6) 0.0108(6) -0.0018(5) 0.0004(5) 0.0026(5)
    O5 0.0173(7) 0.0245(8) 0.0181(7) 0.0034(6) 0.0006(6) 0.0024(6)
    N1 0.0146(7) 0.0163(8) 0.0137(7) 0.0023(6) 0.0008(6) 0.0018(6)
    N2 0.0142(7) 0.0164(8) 0.0105(7) 0.0000(6) 0.0017(6) 0.0027(6)
    N3 0.0122(7) 0.0132(7) 0.0100(7) 0.0011(6) 0.0021(6) 0.0040(6)
    N4 0.0136(7) 0.0171(8) 0.0127(7) 0.0004(6) 0.0016(6) 0.0054(6)
    N5 0.0172(8) 0.0141(8) 0.0083(7) -0.0014(6) 0.0001(6) 0.0030(6)
    C1 0.0128(8) 0.0110(8) 0.0095(8) -0.0017(6) 0.0006(7) 0.0019(6)
    C2 0.0127(8) 0.0095(8) 0.0112(8) -0.0025(6) 0.0005(7) 0.0003(6)
    C3 0.0141(9) 0.0179(9) 0.0139(9) 0.0023(7) 0.0028(7) 0.0002(7)
    C4 0.0153(9) 0.0193(9) 0.0109(8) 0.0003(7) 0.0042(7) 0.0018(7)
    C5 0.0128(8) 0.0101(8) 0.0113(9) -0.0009(7) 0.0003(7) 0.0011(7)
    C6 0.0104(8) 0.0145(9) 0.0130(9) 0.0041(7) 0.0011(7) 0.0050(7)
    C7 0.0067(8) 0.0162(9) 0.0120(8) 0.0019(7) 0.0019(7) 0.0028(7)
    C8 0.0110(8) 0.0228(10) 0.0156(9) 0.0029(7) 0.0022(7) 0.0102(7)
    C9 0.0130(9) 0.0140(9) 0.0217(10) 0.0004(7) 0.0023(7) 0.0071(7)
    C10 0.0075(8) 0.0145(9) 0.0182(9) 0.0014(7) 0.0027(7) 0.0027(7)
    C11 0.0189(9) 0.0145(9) 0.0185(9) 0.0009(7) 0.0032(7) 0.0006(7)
    O21 0.0162(7) 0.0146(7) 0.0184(7) -0.0007(6) 0.0054(5) 0.0013(5)
    O22 0.0257(8) 0.0183(7) 0.0198(7) 0.0030(6) 0.0000(6) 0.0018(6)
    O23 0.0199(8) 0.0266(8) 0.0198(8) -0.0015(6) 0.0007(6) -0.0016(6)
_geom_special_details
;
All e.s.d.'s (except the e.s.d. in the dihedral angle between two l.s. planes)
are estimated using the full covariance matrix. The cell e.s.d.'s are taken
into account individually in the estimation of e.s.d.'s in distances, angles
and torsion angles; correlations between e.s.d.'s in cell parameters are only
used when they are defined by crystal symmetry. An approximate (isotropic)
treatment of cell e.s.d.'s is used for estimating e.s.d.'s involving l.s.
planes.
;
loop_
    _geom_bond_atom_site_label_1
    _geom_bond_atom_site_label_2
    _geom_bond_site_symmetry_2
    _geom_bond_distance
    _geom_bond_publ_flag
    Co2 O2 2_666 2.0455(12) ?
    Co2 O2 . 2.0455(12) ?
    Co2 N2 2_666 2.1101(14) ?
    Co2 N2 . 2.1101(14) ?
    Co2 O5 2_666 2.1167(14) ?
    Co2 O5 . 2.1167(14) ?
    O1 C5 . 1.240(2) ?
    O2 C5 . 1.263(2) ?
    O3 C6 . 1.259(2) ?
    O4 C6 . 1.249(2) ?
    O5 H5A . 0.83(3) ?
    O5 H5B . 0.77(3) ?
    N1 C3 . 1.332(2) ?
    N1 C2 . 1.342(2) ?
    N2 C4 . 1.334(2) ?
    N2 C1 . 1.343(2) ?
    N3 C10 . 1.358(2) ?
    N3 C7 . 1.361(2) ?
    N3 H3A . 0.8800 ?
    N4 C8 . 1.325(2) ?
    N4 C7 . 1.349(2) ?
    N5 C7 . 1.318(2) ?
    N5 H5C . 0.8800 ?
    N5 H5D . 0.8800 ?
    C1 C2 . 1.390(2) ?
    C1 C5 . 1.517(2) ?
    C2 C6 . 1.513(2) ?
    C3 C4 . 1.386(2) ?
    C3 H3 . 0.9500 ?
    C4 H4 . 0.9500 ?
    C8 C9 . 1.396(2) ?
    C8 H8 . 0.9500 ?
    C9 C10 . 1.363(2) ?
    C9 H9 . 0.9500 ?
    C10 C11 . 1.492(2) ?
    C11 H11A . 0.9800 ?
    C11 H11B . 0.9800 ?
    C11 H11C . 0.9800 ?
    O21 H21A . 0.85(3) ?
    O21 H21B . 0.81(2) ?
    O22 H22A . 0.79(3) ?
    O22 H22B . 0.83(3) ?
    O23 H23A . 0.85(3) ?
    O23 H23B . 0.78(3) ?
loop_
    _geom_angle_atom_site_label_1
    _geom_angle_atom_site_label_2
    _geom_angle_atom_site_label_3
    _geom_angle_site_symmetry_1
    _geom_angle_site_symmetry_3
    _geom_angle
    _geom_angle_publ_flag
    O2 Co2 O2 2_666 . 180.0 ?
    O2 Co2 N2 2_666 2_666 80.00(5) ?
    O2 Co2 N2 . 2_666 100.00(5) ?
    O2 Co2 N2 2_666 . 100.00(5) ?
    O2 Co2 N2 . . 80.00(5) ?
    N2 Co2 N2 2_666 . 180.0000(10)
                                 ?
    O2 Co2 O5 2_666 2_666 89.61(5) ?
    O2 Co2 O5 . 2_666 90.39(5) ?
    N2 Co2 O5 2_666 2_666 86.62(6) ?
    N2 Co2 O5 . 2_666 93.38(6) ?
    O2 Co2 O5 2_666 . 90.39(5) ?
    O2 Co2 O5 . . 89.61(5) ?
    N2 Co2 O5 2_666 . 93.38(6) ?
    N2 Co2 O5 . . 86.62(6) ?
    O5 Co2 O5 2_666 . 180.00(7) ?
    C5 O2 Co2 . . 116.20(10) ?
    Co2 O5 H5A . . 108.8(19) ?
    Co2 O5 H5B . . 121.8(18) ?
    H5A O5 H5B . . 105(3) ?
    C3 N1 C2 . . 116.87(15) ?
    C4 N2 C1 . . 118.22(14) ?
    C4 N2 Co2 . . 130.55(12) ?
    C1 N2 Co2 . . 111.19(11) ?
    C10 N3 C7 . . 121.63(14) ?
    C10 N3 H3A . . 119.2 ?
    C7 N3 H3A . . 119.2 ?
    C8 N4 C7 . . 116.59(15) ?
    C7 N5 H5C . . 120.0 ?
    C7 N5 H5D . . 120.0 ?
    H5C N5 H5D . . 120.0 ?
    N2 C1 C2 . . 120.13(15) ?
    N2 C1 C5 . . 116.11(14) ?
    C2 C1 C5 . . 123.75(14) ?
    N1 C2 C1 . . 121.91(15) ?
    N1 C2 C6 . . 113.51(14) ?
    C1 C2 C6 . . 124.49(15) ?
    N1 C3 C4 . . 121.94(16) ?
    N1 C3 H3 . . 119.0 ?
    C4 C3 H3 . . 119.0 ?
    N2 C4 C3 . . 120.86(16) ?
    N2 C4 H4 . . 119.6 ?
    C3 C4 H4 . . 119.6 ?
    O1 C5 O2 . . 126.40(15) ?
    O1 C5 C1 . . 117.16(14) ?
    O2 C5 C1 . . 116.44(14) ?
    O4 C6 O3 . . 126.31(15) ?
    O4 C6 C2 . . 116.05(14) ?
    O3 C6 C2 . . 117.32(14) ?
    N5 C7 N4 . . 119.64(15) ?
    N5 C7 N3 . . 118.68(15) ?
    N4 C7 N3 . . 121.68(15) ?
    N4 C8 C9 . . 124.00(16) ?
    N4 C8 H8 . . 118.0 ?
    C9 C8 H8 . . 118.0 ?
    C10 C9 C8 . . 118.16(16) ?
    C10 C9 H9 . . 120.9 ?
    C8 C9 H9 . . 120.9 ?
    N3 C10 C9 . . 117.89(15) ?
    N3 C10 C11 . . 116.07(15) ?
    C9 C10 C11 . . 126.04(16) ?
    C10 C11 H11A . . 109.5 ?
    C10 C11 H11B . . 109.5 ?
    H11A C11 H11B . . 109.5 ?
    C10 C11 H11C . . 109.5 ?
    H11A C11 H11C . . 109.5 ?
    H11B C11 H11C . . 109.5 ?
    H21A O21 H21B . . 106(2) ?
    H22A O22 H22B . . 107(3) ?
    H23A O23 H23B . . 110(3) ?
loop_
    _geom_hbond_atom_site_label_D
    _geom_hbond_atom_site_label_H
    _geom_hbond_atom_site_label_A
    _geom_hbond_site_symmetry_A
    _geom_hbond_distance_DH
    _geom_hbond_distance_HA
    _geom_hbond_distance_DA
    _geom_hbond_angle_DHA
    N3 H3A O3 2_675 0.88 1.77 2.6487(17) 172.0
    N5 H5C O21 1_565 0.88 1.96 2.8350(18) 171.5
    N5 H5D O4 2_675 0.88 1.96 2.8310(18) 170.5
    O21 H21B O4 1_655 0.81(2) 1.97(3) 2.7777(18) 175(2)
    O21 H21A O1 . 0.85(3) 1.86(3) 2.7093(18) 177(2)
    O5 H5B O22 2_766 0.77(3) 2.02(3) 2.784(2) 172(2)
    O5 H5A O23 2_666 0.83(3) 1.88(3) 2.706(2) 173(3)
    O23 H23B O3 1_545 0.78(3) 2.06(3) 2.8302(19) 172(3)
    O22 H22B O21 . 0.83(3) 1.97(3) 2.794(2) 177(3)
    O23 H23A O22 . 0.85(3) 2.13(3) 2.959(2) 165(2)
    O22 H22A N1 1_645 0.79(3) 2.59(3) 3.152(2) 130(2)
    O22 H22A N4 1_545 0.79(3) 2.68(3) 3.242(2) 130(2)
data_New_Global_Publ_Block
_journal_date_recd_electronic     2010-08-30
_journal_date_accepted     2010-09-21
_journal_name_full     'Acta Crystallographica, Section E'
_journal_year     2010
_journal_volume     66
_journal_issue     10
_journal_page_first     m1320
_journal_page_last     m1321
_journal_paper_category     QM
_journal_coeditor_code     VM2043
_publ_contact_author_name     'Hossein Eshtiagh-Hosseini*'
_publ_contact_author_address
;
Department of Chemistry, School of Sciences, Ferdowsi University of Mashhad,
Mashhad 917791436, Iran
;
_publ_contact_author_email
                             'heshtiagh@ferdowsi.um.ac.ir, mirzaei487@yahoo.com'
_publ_contact_author_fax     '00985118796416'
_publ_contact_author_phone     '00985118797660'
_publ_section_title
;
Bis(2-amino-4-methylpyrimidin-3-ium)
<i>trans</i>-diaquabis(pyrazine-2,3-dicarboxylato)cobaltate(II) hexahydrate
;
_publ_section_title_footnote     .
loop_
    _publ_author_name
    _publ_author_footnote
    _publ_author_address
    'Eshtiagh-Hosseini, Hossein' .
;
Department of Chemistry, School of Sciences, Ferdowsi University of Mashhad,
Mashhad 917791436, Iran
;
    'Necas, Marek' .
;
Department of Chemistry, Faculty of Science, Masaryk University, Kamenice 5,
Brno, 625 00, Czech Republic
;
    'Alfi, Nafiseh' .
;
Department of Chemistry, School of Sciences, Ferdowsi University of Mashhad,
Mashhad 917791436, Iran
;
    'Mirzaei*, Masoud' .
;
Department of Chemistry, School of Sciences, Ferdowsi University of Mashhad,
Mashhad 917791436, Iran
;
_publ_section_synopsis     .
