# Supplementary material for: Bis(2-amino-4-methyl­pyrimidin-3-ium) trans-diaqua­bis­(pyrazine-2,3-di­car­boxylato)cobaltate(II) hexa­hydrate
Source: Acta Crystallogr Sect E Struct Rep Online. 2010 Sep 30;66(Pt 10):m1320–1. doi: 10.1107/S1600536810037736 (PMC2983271; doi:10.1107/S1600536810037736)
Supplement: Supplementary file 2 [file e-66-m1320-Isup2.hkl]

# 
# h,k,l, Fc-squared, Fo-squared, sigma(Fo-squared) and status flag 
# 
data_I
_shelx_title ' neg_Co in P-1' 
_shelx_refln_list_code          4 
_shelx_F_calc_maximum      122.31 
_exptl_crystal_F_000       393.00 
_reflns_d_resolution_high  0.8410 
 
loop_ 
 _symmetry_equiv_pos_as_xyz 
 'x, y, z' 
 '-x, -y, -z' 
 
_cell_length_a     6.5880 
_cell_length_b     8.0591 
_cell_length_c    15.0285 
_cell_angle_alpha  98.085 
_cell_angle_beta   96.940 
_cell_angle_gamma  91.261 
 
_shelx_F_squared_multiplier     1.000 
 
loop_ 
 _refln_index_h 
 _refln_index_k 
 _refln_index_l 
 _refln_F_squared_calc 
 _refln_F_squared_meas 
 _refln_F_squared_sigma 
 _refln_observed_status 
   1   0   0     1021.04      986.03    100.79 o 
   2   0   0      644.54      738.47      3.06 o 
   3   0   0      485.59      550.75      3.03 o 
   4   0   0      139.42      147.96      2.68 o 
   5   0   0        0.74        2.92      1.99 o 
   6   0   0      303.20      304.00      7.93 o 
   7   0   0      169.53      163.81      6.71 o 
  -7   1   0       40.45       54.65      7.09 o 
  -6   1   0      262.18      259.65      7.33 o 
  -5   1   0      374.37      375.43      7.77 o 
  -4   1   0      323.40      339.58      5.02 o 
  -3   1   0     1097.41     1094.37      6.83 o 
  -2   1   0    14959.34    13374.05     18.68 o 
  -1   1   0      133.95      136.55      2.22 o 
   1   1   0     4542.43     4521.87     27.11 o 
   2   1   0       78.15      102.22      1.16 o 
   3   1   0      398.52      387.78      2.62 o 
   4   1   0        6.59        4.87      1.67 o 
   5   1   0      523.35      548.08      6.15 o 
   6   1   0        2.51        4.27      3.06 o 
   7   1   0       52.76       57.40      7.04 o 
  -7   2   0      268.98      261.61     11.91 o 
  -6   2   0      543.74      521.56     14.83 o 
  -5   2   0      356.27      366.64      7.70 o 
  -4   2   0      515.58      511.77      5.09 o 
  -3   2   0     2801.74     2825.44     10.24 o 
  -2   2   0     3214.51     3186.68     17.53 o 
  -1   2   0     3524.96     3438.15     11.17 o 
   0   2   0      695.63      717.68      4.05 o 
   1   2   0     1857.53     1966.75      6.10 o 
   2   2   0       30.16       36.44      1.07 o 
   3   2   0        8.32        7.27      0.78 o 
   4   2   0       82.02       83.25      3.54 o 
   5   2   0      109.78      106.42      3.75 o 
   6   2   0       82.07       78.18      4.87 o 
   7   2   0      195.60      217.55     11.75 o 
  -7   3   0       54.24       69.58      8.02 o 
  -6   3   0      150.83      166.52      9.59 o 
  -5   3   0      415.32      415.51      8.33 o 
  -4   3   0     2457.58     2410.97     15.42 o 
  -3   3   0        7.75        5.16      1.04 o 
  -2   3   0      184.68      177.28      2.15 o 
  -1   3   0      562.19      641.28      4.20 o 
   0   3   0       69.42       47.66      1.51 o 
   1   3   0       14.27       21.41      1.06 o 
   2   3   0     4974.67     5052.16     21.99 o 
   3   3   0      132.62      135.00      2.46 o 
   4   3   0        2.97        5.63      2.50 o 
   5   3   0        6.33        6.68      2.71 o 
   6   3   0        2.53        1.93      3.56 o 
   7   3   0      118.49      128.27     10.33 o 
  -7   4   0      442.43      460.33     16.69 o 
  -6   4   0      493.28      494.22     15.55 o 
  -5   4   0       13.99       12.17      4.89 o 
  -4   4   0      149.20      146.36      5.21 o 
  -3   4   0      145.09      127.78      3.67 o 
  -2   4   0      183.32      174.39      2.64 o 
  -1   4   0      471.88      491.71      4.04 o 
   0   4   0     2367.93     2409.32      9.99 o 
   1   4   0      337.88      392.49      4.33 o 
   2   4   0      146.63      178.33      2.90 o 
   3   4   0       97.11      101.91      4.31 o 
   4   4   0        0.69        2.47      2.68 o 
   5   4   0      380.17      390.68      8.50 o 
   6   4   0      347.05      365.51     13.33 o 
  -6   5   0      260.56      272.22     12.45 o 
  -5   5   0      113.42      114.00      8.17 o 
  -4   5   0     1282.99     1266.54     14.90 o 
  -3   5   0        2.35        3.41      2.10 o 
  -2   5   0      472.29      482.33      5.63 o 
  -1   5   0      189.11      176.73      3.20 o 
   0   5   0      397.63      350.06      6.78 o 
   1   5   0      805.47      823.54     12.48 o 
   2   5   0       10.82       16.00      4.80 o 
   3   5   0      249.10      239.85      9.82 o 
   4   5   0        6.29        4.96      2.99 o 
   5   5   0      108.93      100.98      8.39 o 
   6   5   0        0.79        0.00      5.43 o 
  -6   6   0       82.09       74.95      8.77 o 
  -5   6   0       58.55       55.88      6.95 o 
  -4   6   0      231.40      251.88     11.29 o 
  -3   6   0       98.78      101.43      3.99 o 
  -2   6   0      439.27      438.27      5.92 o 
  -1   6   0      227.21      232.53      4.92 o 
   0   6   0      181.02      181.73      5.95 o 
   1   6   0        7.98       11.03      4.92 o 
   2   6   0        1.15        0.45      5.05 o 
   3   6   0      464.41      475.18     14.23 o 
   4   6   0       38.61       43.83      6.98 o 
   5   6   0      105.58      113.31      9.63 o 
  -5   7   0        8.16        4.99      5.21 o 
  -4   7   0      190.53      190.38     13.43 o 
  -3   7   0       12.89        9.91      3.61 o 
  -2   7   0       47.01       45.12      2.77 o 
  -1   7   0       83.69       76.74      4.65 o 
   0   7   0      573.82      593.89     15.25 o 
   1   7   0      793.67      812.78     18.16 o 
   2   7   0        5.33        3.03      5.75 o 
   3   7   0       24.70       28.05      6.77 o 
   4   7   0       49.32       50.39      7.76 o 
   5   7   0        1.37        1.19      6.92 o 
  -4   8   0      110.78      115.39      6.11 o 
  -3   8   0      314.03      328.41     13.92 o 
  -2   8   0       47.10       41.15      4.74 o 
  -1   8   0        0.98        0.49      3.40 o 
   0   8   0        8.75        9.17      6.02 o 
   1   8   0      527.69      534.79     16.62 o 
   2   8   0      219.52      229.13     12.10 o 
   3   8   0       22.38       15.68      6.05 o 
  -2   9   0      306.40      317.79     14.47 o 
  -1   9   0      534.38      528.53     16.94 o 
   0   9   0      132.77      142.03     10.73 o 
   1   9   0       43.51       50.15      8.38 o 
   2   9   0       24.44       13.26      7.20 o 
  -2  -9   1        4.99        7.19      7.03 o 
  -1  -9   1        0.78        0.00      6.59 o 
   0  -9   1      201.50      213.43     12.20 o 
   1  -9   1        2.25        0.97      6.08 o 
   2  -9   1      295.91      307.69      9.77 o 
  -4  -8   1       16.09       18.43      8.23 o 
  -3  -8   1       23.31       22.77      7.31 o 
  -2  -8   1      234.68      248.56     12.43 o 
  -1  -8   1       73.61       66.17      7.90 o 
   0  -8   1      299.04      300.80     12.65 o 
   1  -8   1      361.13      360.20     14.08 o 
   2  -8   1      345.48      328.26      9.20 o 
   3  -8   1       94.40       87.80      5.65 o 
   4  -8   1       44.56       50.88      5.15 o 
  -5  -7   1       57.53       73.13      9.18 o 
  -4  -7   1       13.92        8.37      5.81 o 
  -3  -7   1        0.45        0.00      6.03 o 
  -2  -7   1      194.03      196.22     10.16 o 
  -1  -7   1      515.44      518.59     14.82 o 
   0  -7   1      109.93      110.10      8.09 o 
   1  -7   1      227.00      221.00      6.69 o 
   2  -7   1       99.51       99.29      4.25 o 
   3  -7   1      941.96      949.53     14.22 o 
   4  -7   1      279.49      301.57      9.00 o 
   5  -7   1        9.65       12.87      5.54 o 
  -5  -6   1      259.97      269.33     12.95 o 
  -4  -6   1      175.01      176.67     10.01 o 
  -3  -6   1      104.81      112.41      8.25 o 
  -2  -6   1       10.19        7.92      5.32 o 
  -1  -6   1      278.80      271.45     10.21 o 
   0  -6   1      641.17      675.43      9.39 o 
   1  -6   1      469.25      462.22      6.71 o 
   2  -6   1      400.69      399.88      5.71 o 
   3  -6   1        1.22        1.74      3.25 o 
   4  -6   1        6.80        9.64      3.60 o 
   5  -6   1       49.38       53.16      7.25 o 
   6  -6   1       30.15       29.54      6.48 o 
  -6  -5   1      102.13      101.04      8.73 o 
  -5  -5   1       50.53       55.96      7.38 o 
  -4  -5   1       59.29       50.89      6.40 o 
  -3  -5   1      119.22      124.21      7.84 o 
  -2  -5   1      237.13      240.22      5.72 o 
  -1  -5   1        0.75        0.59      1.55 o 
   0  -5   1     2863.61     2950.02     18.97 o 
   1  -5   1      797.14      820.44      7.90 o 
   2  -5   1      110.04       91.96      2.89 o 
   3  -5   1       23.68       26.60      2.51 o 
   4  -5   1        3.80        4.99      4.54 o 
   5  -5   1      289.18      282.73     11.69 o 
   6  -5   1       34.32       27.55      6.48 o 
  -6  -4   1      119.77      131.84      6.53 o 
  -5  -4   1      326.99      331.17     11.49 o 
  -4  -4   1       95.52       96.04      4.50 o 
  -3  -4   1       35.00       43.09      3.23 o 
  -2  -4   1      962.27     1032.39      8.26 o 
  -1  -4   1      223.73      241.55      3.32 o 
   0  -4   1        5.06       12.62      1.12 o 
   1  -4   1       74.93       61.04      1.90 o 
   2  -4   1      445.51      465.63      5.72 o 
   3  -4   1      421.76      439.19      6.09 o 
   4  -4   1      400.19      384.75     11.70 o 
   5  -4   1      153.64      145.78      8.64 o 
   6  -4   1      360.56      346.89     13.27 o 
   7  -4   1       38.00       43.25      7.29 o 
  -7  -3   1      145.09      162.43     10.88 o 
  -6  -3   1        0.83        3.43      3.40 o 
  -5  -3   1       40.67       46.14      4.08 o 
  -4  -3   1      817.53      847.73     10.03 o 
  -3  -3   1      903.98      890.25      6.83 o 
  -2  -3   1       58.22       43.11      1.43 o 
  -1  -3   1      238.73      319.94      3.95 o 
   0  -3   1      429.43      426.52      3.43 o 
   1  -3   1      193.21      195.92      2.56 o 
   2  -3   1       95.88       98.33      1.92 o 
   3  -3   1     1397.21     1456.28      9.77 o 
   4  -3   1        0.73        4.88      1.87 o 
   5  -3   1      295.59      292.00     10.70 o 
   6  -3   1       76.49       73.08      6.93 o 
   7  -3   1      183.52      185.60     11.05 o 
  -7  -2   1      213.81      238.44     12.35 o 
  -6  -2   1      426.90      435.86     14.58 o 
  -5  -2   1      165.49      155.71      7.68 o 
  -4  -2   1        0.78        3.36      1.82 o 
  -3  -2   1        6.06        2.50      0.58 o 
  -2  -2   1      212.58      225.44      2.02 o 
  -1  -2   1      609.35      668.69      4.36 o 
   0  -2   1       25.05       27.42      0.89 o 
   1  -2   1     3657.08     3617.05     12.55 o 
   2  -2   1       86.12       82.42      1.54 o 
   3  -2   1     1077.78     1024.20      6.56 o 
   4  -2   1      282.92      280.31      3.93 o 
   5  -2   1      383.34      392.69      7.83 o 
   6  -2   1        6.12        5.73      4.45 o 
   7  -2   1       71.30       82.77      8.35 o 
  -7  -1   1       32.53       29.05      6.07 o 
  -6  -1   1      298.81      320.94      9.89 o 
  -5  -1   1      373.80      364.23      6.59 o 
  -4  -1   1       49.67       29.80      1.73 o 
  -3  -1   1      339.22      361.25      2.73 o 
  -2  -1   1      425.47      402.70      3.28 o 
  -1  -1   1     2149.89     2137.51      9.44 o 
   1  -1   1      864.92      908.40      4.87 o 
   2  -1   1      100.38      112.15      1.47 o 
   3  -1   1      791.16      798.04      4.22 o 
   4  -1   1      948.56      940.55      7.24 o 
   5  -1   1      132.74      137.21      5.00 o 
   6  -1   1      111.35      106.73      5.14 o 
   7  -1   1      240.89      249.38     11.23 o 
  -7   0   1      282.46      293.73      8.58 o 
  -6   0   1       86.38       84.95      4.90 o 
  -5   0   1        5.30        8.52      2.11 o 
  -4   0   1      169.58      206.61      4.35 o 
  -3   0   1     1609.49     1697.84     11.77 o 
  -2   0   1     6747.04     6348.09     15.24 o 
   1   0   1      172.00      185.55      2.62 o 
   2   0   1     6688.86     6454.20     15.01 o 
   3   0   1      327.07      325.87      2.53 o 
   4   0   1      622.99      618.95      5.19 o 
   5   0   1      421.48      423.10      6.42 o 
   6   0   1      147.36      144.81      4.53 o 
   7   0   1        1.58        0.25      4.30 o 
  -7   1   1      231.12      241.42      8.06 o 
  -6   1   1       28.35       27.08      3.85 o 
  -5   1   1       62.37       61.21      5.55 o 
  -4   1   1     4781.38     4911.20     18.76 o 
  -3   1   1       33.50       21.04      1.83 o 
  -2   1   1     4983.64     5132.41     21.30 o 
  -1   1   1      605.63      618.66      3.18 o 
   1   1   1     4728.49     4734.15      8.97 o 
   2   1   1      158.41      159.56      1.67 o 
   3   1   1     2075.81     2056.88     11.51 o 
   4   1   1        6.87        9.02      1.71 o 
   5   1   1      713.45      718.39      9.75 o 
   6   1   1      262.74      263.62      7.34 o 
   7   1   1       40.99       38.83      6.28 o 
  -7   2   1       52.46       53.12      7.09 o 
  -6   2   1      752.50      719.95     11.90 o 
  -5   2   1       24.06       20.39      3.15 o 
  -4   2   1      184.68      205.94      4.07 o 
  -3   2   1     1250.11     1230.47      6.13 o 
  -2   2   1     1121.88     1103.32      9.25 o 
  -1   2   1      936.80      954.32      4.44 o 
   0   2   1      337.43      379.14      3.11 o 
   1   2   1    14741.55    14258.33     21.75 o 
   2   2   1      240.79      228.22      2.50 o 
   3   2   1     1341.64     1307.26      9.02 o 
   4   2   1        3.48        3.85      2.75 o 
   5   2   1        2.85        2.27      2.22 o 
   6   2   1       47.77       54.91      4.33 o 
   7   2   1       27.15       21.02      6.05 o 
  -7   3   1       85.82       81.39      8.69 o 
  -6   3   1      345.10      335.15     12.71 o 
  -5   3   1      152.73      147.79      5.58 o 
  -4   3   1      684.16      648.60      6.69 o 
  -3   3   1        1.97        1.84      1.15 o 
  -2   3   1     1231.52     1264.87      6.18 o 
  -1   3   1       22.58       24.00      1.12 o 
   0   3   1     1558.46     1561.39      9.98 o 
   1   3   1     2181.54     2163.15     13.08 o 
   2   3   1     2353.41     2397.14     12.65 o 
   3   3   1        2.05        4.12      1.10 o 
   4   3   1      125.14      118.68      4.64 o 
   5   3   1      368.07      378.57      8.15 o 
   6   3   1      404.26      418.66      9.95 o 
   7   3   1        5.44        7.01      3.75 o 
  -7   4   1       14.33       22.07      7.23 o 
  -6   4   1       59.24       64.80      7.70 o 
  -5   4   1        0.74        2.76      2.96 o 
  -4   4   1      600.32      608.27      9.64 o 
  -3   4   1      298.09      310.57      7.53 o 
  -2   4   1     2174.42     2129.10     11.36 o 
  -1   4   1     1296.65     1242.78      5.37 o 
   0   4   1       61.95       45.72      1.59 o 
   1   4   1      455.72      437.99      3.85 o 
   2   4   1       51.64       51.71      2.34 o 
   3   4   1        8.23        9.07      2.99 o 
   4   4   1       97.68      107.01      4.93 o 
   5   4   1      136.94      135.05      5.75 o 
   6   4   1      151.45      144.66      9.51 o 
  -6   5   1       88.78      100.08      9.10 o 
  -5   5   1      154.56      157.27      9.55 o 
  -4   5   1        6.75        9.71      3.21 o 
  -3   5   1      190.73      193.41      4.79 o 
  -2   5   1       18.10       24.08      2.26 o 
  -1   5   1     2409.98     2376.07     12.48 o 
   0   5   1       21.35       26.56      2.05 o 
   1   5   1      242.03      245.40      8.73 o 
   2   5   1       25.83       23.89      5.08 o 
   3   5   1       10.87        8.75      5.03 o 
   4   5   1       67.81       67.16      4.66 o 
   5   5   1      614.84      633.45     11.72 o 
   6   5   1      273.03      292.40     13.07 o 
  -6   6   1      524.60      534.55     17.55 o 
  -5   6   1       50.04       63.86      7.07 o 
  -4   6   1       30.68       32.42      3.96 o 
  -3   6   1       96.42       97.56      3.96 o 
  -2   6   1      263.35      262.96      5.35 o 
  -1   6   1       25.09       23.99      3.34 o 
   0   6   1       70.57       73.09      4.41 o 
   1   6   1       41.61       40.22      6.04 o 
   2   6   1        1.00        0.19      5.19 o 
   3   6   1       45.49       52.93      7.20 o 
   4   6   1      419.47      439.26     14.85 o 
   5   6   1       19.40       21.25      7.14 o 
  -5   7   1       10.21       12.15      5.72 o 
  -4   7   1      182.84      186.16      7.08 o 
  -3   7   1      312.70      312.46      6.72 o 
  -2   7   1        0.80        0.75      2.79 o 
  -1   7   1       73.38       76.64      4.71 o 
   0   7   1      152.89      159.14      6.27 o 
   1   7   1       86.71       94.95      7.76 o 
   2   7   1      222.68      207.89     11.03 o 
   3   7   1      109.77      117.63      9.01 o 
   4   7   1      116.64      115.79      9.61 o 
  -4   8   1       10.22       13.02      6.23 o 
  -3   8   1       72.79       79.80      8.32 o 
  -2   8   1      482.53      465.24     10.77 o 
  -1   8   1       64.87       69.15      5.10 o 
   0   8   1       85.88       93.91      8.28 o 
   1   8   1      831.20      841.42     20.39 o 
   2   8   1       45.79       49.19      7.67 o 
   3   8   1       22.28       21.93      6.27 o 
  -2   9   1       88.27       91.95      9.49 o 
  -1   9   1       79.39       91.41      7.00 o 
   0   9   1       82.02       84.35      8.67 o 
   1   9   1      254.31      270.72     13.27 o 
  -2  -9   2       81.42       73.04      8.94 o 
  -1  -9   2        2.84        0.13      6.71 o 
   0  -9   2       36.26       36.58      7.53 o 
   1  -9   2      107.48      107.92      6.49 o 
   2  -9   2       86.00       94.44      9.58 o 
  -4  -8   2       51.69       55.86      9.17 o 
  -3  -8   2        9.74        5.41      6.56 o 
  -2  -8   2      239.68      247.19     12.41 o 
  -1  -8   2      442.14      424.13     14.77 o 
   0  -8   2      109.86      122.78      9.58 o 
   1  -8   2       38.00       31.06      4.52 o 
   2  -8   2       35.11       37.02      6.29 o 
   3  -8   2      291.85      302.73      9.08 o 
   4  -8   2      108.43      111.81      6.66 o 
  -5  -7   2       34.39       30.64      7.95 o 
  -4  -7   2      435.13      416.17     15.19 o 
  -3  -7   2      384.70      375.70     13.89 o 
  -2  -7   2        1.58        2.90      5.83 o 
  -1  -7   2       33.21       26.05      6.19 o 
   0  -7   2      114.67      111.53      8.11 o 
   1  -7   2      585.91      587.17      7.48 o 
   2  -7   2      205.41      207.56      5.60 o 
   3  -7   2     1596.33     1596.74     37.60 o 
   4  -7   2       89.87       89.37      8.11 o 
   5  -7   2      203.58      207.37     11.65 o 
  -5  -6   2      110.04      125.64      9.35 o 
  -4  -6   2      203.83      226.20     11.08 o 
  -3  -6   2       68.10       68.82      7.17 o 
  -2  -6   2       52.56       56.42      6.86 o 
  -1  -6   2      264.30      290.19     10.63 o 
   0  -6   2      216.58      228.02      6.06 o 
   1  -6   2      209.24      186.77      4.58 o 
   2  -6   2        3.56        0.65      3.10 o 
   3  -6   2      657.77      653.48     11.23 o 
   4  -6   2     1266.32     1265.29     22.83 o 
   5  -6   2        0.54        0.84      5.65 o 
   6  -6   2       52.04       50.37      7.28 o 
  -6  -5   2      238.07      246.25      8.90 o 
  -5  -5   2      193.86      195.64     10.05 o 
  -4  -5   2      100.90      110.72      7.56 o 
  -3  -5   2      138.45      131.28      7.83 o 
  -2  -5   2       87.37       83.23      2.50 o 
  -1  -5   2       11.76       17.74      1.91 o 
   0  -5   2      904.91      885.41      9.09 o 
   1  -5   2     2307.32     2264.30     14.84 o 
   2  -5   2     2576.10     2533.03     17.58 o 
   3  -5   2        2.00        6.01      2.98 o 
   4  -5   2      197.24      207.67      9.68 o 
   5  -5   2        1.53        2.01      4.91 o 
   6  -5   2       11.14        4.15      5.22 o 
  -7  -4   2      191.40      197.16     12.38 o 
  -6  -4   2       44.37       44.37      4.84 o 
  -5  -4   2        4.69        2.65      4.41 o 
  -4  -4   2      508.88      484.62      8.28 o 
  -3  -4   2      251.87      250.28      8.74 o 
  -2  -4   2       95.17       74.12      1.77 o 
  -1  -4   2     1071.50     1049.60      6.23 o 
   0  -4   2      476.24      510.04      4.16 o 
   1  -4   2     1805.33     1857.80      9.56 o 
   2  -4   2       41.41       44.22      2.19 o 
   3  -4   2       90.03       86.02      6.20 o 
   4  -4   2        3.51        1.23      4.70 o 
   5  -4   2      875.99      834.23     18.12 o 
   6  -4   2        4.54        4.59      4.63 o 
   7  -4   2       30.57       22.01      5.81 o 
  -7  -3   2       92.81       97.50      9.38 o 
  -6  -3   2      162.15      150.50      9.61 o 
  -5  -3   2      158.99      162.12      6.04 o 
  -4  -3   2        6.54        4.57      2.19 o 
  -3  -3   2      128.95       93.69      3.37 o 
  -2  -3   2      678.64      670.29      5.13 o 
  -1  -3   2     3574.81     3608.73     12.79 o 
   0  -3   2       85.80      105.45      2.17 o 
   1  -3   2     2346.69     2320.08     14.31 o 
   2  -3   2      680.87      686.92      4.81 o 
   3  -3   2      397.67      381.36      4.40 o 
   4  -3   2      191.07      203.90      8.45 o 
   5  -3   2      187.58      190.21      8.92 o 
   6  -3   2      348.93      351.75     12.69 o 
   7  -3   2       16.54       18.11      5.63 o 
  -7  -2   2       43.80       45.29      7.35 o 
  -6  -2   2      129.54      136.94      9.26 o 
  -5  -2   2       24.01       23.78      3.15 o 
  -4  -2   2     3001.01     3020.89     14.33 o 
  -3  -2   2     1236.35     1289.30      6.68 o 
  -2  -2   2       51.44       52.66      1.06 o 
  -1  -2   2      400.44      454.35      3.94 o 
   0  -2   2     1061.44     1079.89      4.13 o 
   1  -2   2      850.42      940.10      5.61 o 
   2  -2   2     1859.66     1882.19      7.78 o 
   3  -2   2     1372.06     1425.10      5.57 o 
   4  -2   2     1452.05     1447.13      8.62 o 
   5  -2   2      477.89      460.25     12.56 o 
   6  -2   2       18.31       20.61      5.23 o 
   7  -2   2       68.50       68.42      7.57 o 
  -7  -1   2        3.22        0.65      5.93 o 
  -6  -1   2     1072.90     1107.39     22.08 o 
  -5  -1   2       61.75       56.87      3.98 o 
  -4  -1   2      222.96      207.44      3.28 o 
  -3  -1   2      356.16      405.54      3.85 o 
  -2  -1   2        3.66        4.47      0.94 o 
  -1  -1   2       43.95       34.74      0.80 o 
   0  -1   2       78.16       83.75      2.03 o 
   1  -1   2     2936.00     2946.05     18.54 o 
   2  -1   2      383.92      349.15      2.93 o 
   3  -1   2      119.99      140.62      1.77 o 
   4  -1   2      123.66      120.53      2.13 o 
   5  -1   2      119.60      127.06      4.82 o 
   6  -1   2        6.09        3.64      3.13 o 
   7  -1   2      231.98      236.47     10.58 o 
  -7   0   2       56.42       64.78      5.08 o 
  -6   0   2      505.95      476.52      9.94 o 
  -5   0   2     1446.01     1455.41     19.05 o 
  -4   0   2        2.55        1.00      1.19 o 
  -3   0   2       37.34       61.05      1.19 o 
  -2   0   2     4482.08     4571.63     30.78 o 
  -1   0   2     1664.42     1640.06     10.89 o 
   1   0   2      124.93      140.75      1.97 o 
   2   0   2      417.64      423.56      3.00 o 
   3   0   2     1536.16     1523.52      6.02 o 
   4   0   2      694.88      668.06      5.44 o 
   5   0   2      224.69      219.76      4.86 o 
   6   0   2      317.14      319.63      7.67 o 
  -7   1   2      278.70      279.08      8.70 o 
  -6   1   2      500.33      500.51     10.15 o 
  -5   1   2      113.02      116.75      5.03 o 
  -4   1   2      879.90      898.63     14.61 o 
  -3   1   2        0.86       10.16      1.04 o 
  -2   1   2     4174.78     4051.93      9.85 o 
  -1   1   2     1946.88     1934.35      9.04 o 
   0   1   2      378.12      394.44      2.33 o 
   1   1   2       40.92       42.52      1.23 o 
   2   1   2        1.26        8.26      0.91 o 
   3   1   2      126.22      109.75      2.23 o 
   4   1   2     2414.43     2368.54     15.30 o 
   5   1   2      528.79      519.81      7.14 o 
   6   1   2       95.62      106.29      5.94 o 
  -7   2   2       87.39       86.40      5.59 o 
  -6   2   2      148.66      141.72      6.41 o 
  -5   2   2       25.58       20.99      3.42 o 
  -4   2   2     2601.13     2661.85     23.03 o 
  -3   2   2       24.00       21.94      1.43 o 
  -2   2   2     2206.06     2412.70     10.85 o 
  -1   2   2      114.33      114.88      1.53 o 
   0   2   2      741.41      722.48      3.55 o 
   1   2   2     8617.13     8747.92     14.43 o 
   2   2   2     4743.72     4819.29     16.62 o 
   3   2   2      519.84      506.91      4.97 o 
   4   2   2      241.48      244.16      5.97 o 
   5   2   2       35.70       40.84      3.72 o 
   6   2   2        0.59        0.00      2.55 o 
   7   2   2       43.29       44.43      4.60 o 
  -7   3   2        5.98        4.11      5.99 o 
  -6   3   2      635.02      613.47     11.69 o 
  -5   3   2       72.99       72.62      4.68 o 
  -4   3   2      158.78      148.10      3.88 o 
  -3   3   2     1286.42     1377.90      9.14 o 
  -2   3   2       25.73       37.46      1.35 o 
  -1   3   2      420.58      385.86      3.14 o 
   0   3   2      290.05      300.43      2.37 o 
   1   3   2     1423.41     1375.63      6.75 o 
   2   3   2     3649.80     3744.60     14.99 o 
   3   3   2       16.40       15.30      1.49 o 
   4   3   2      173.28      173.88      7.34 o 
   5   3   2       40.19       47.89      4.04 o 
   6   3   2      272.96      266.29      6.70 o 
   7   3   2       74.32       77.87      5.63 o 
  -7   4   2       20.61       24.94      6.90 o 
  -6   4   2      358.71      343.25     13.60 o 
  -5   4   2      202.09      209.50      6.81 o 
  -4   4   2        0.75        1.63      2.25 o 
  -3   4   2      231.98      210.73      4.57 o 
  -2   4   2        9.90        9.99      1.32 o 
  -1   4   2     1231.54     1196.38      5.99 o 
   0   4   2     2582.36     2623.69      9.11 o 
   1   4   2      680.49      664.26      6.01 o 
   2   4   2     2228.29     2250.39     15.31 o 
   3   4   2       53.47       51.46      2.78 o 
   4   4   2      195.32      191.05      6.28 o 
   5   4   2        7.45        8.18      3.35 o 
   6   4   2      258.76      257.96     12.16 o 
  -6   5   2       99.48      101.96      8.74 o 
  -5   5   2      157.64      176.45      6.66 o 
  -4   5   2       15.24       14.60      2.61 o 
  -3   5   2     1372.68     1386.95     13.77 o 
  -2   5   2      537.37      531.40      6.58 o 
  -1   5   2      402.20      401.89      4.76 o 
   0   5   2      168.79      161.10      3.29 o 
   1   5   2        4.59        2.62      3.80 o 
   2   5   2      122.39      127.80      7.42 o 
   3   5   2     1561.78     1581.36     16.33 o 
   4   5   2     1283.44     1294.96     15.74 o 
   5   5   2       29.30       25.44      4.29 o 
   6   5   2      568.16      509.43     16.81 o 
  -6   6   2       13.02       22.16      6.01 o 
  -5   6   2      301.25      326.75     13.23 o 
  -4   6   2       22.49       22.88      3.49 o 
  -3   6   2      113.29      112.11      4.24 o 
  -2   6   2      942.63      948.90      9.52 o 
  -1   6   2      154.01      153.72      5.59 o 
   0   6   2       31.70       29.85      3.73 o 
   1   6   2      289.79      303.01      7.11 o 
   2   6   2      764.19      757.98     16.90 o 
   3   6   2      303.96      306.55     12.20 o 
   4   6   2        5.60        5.70      5.93 o 
   5   6   2       22.09       21.45      4.39 o 
  -5   7   2      148.44      175.22      7.75 o 
  -4   7   2      292.61      303.78      8.51 o 
  -3   7   2       44.12       42.58      4.39 o 
  -2   7   2        1.43        0.59      4.33 o 
  -1   7   2       54.07       58.51      4.55 o 
   0   7   2      364.53      377.05      9.01 o 
   1   7   2        0.44        7.31      5.25 o 
   2   7   2      201.64      209.56     11.04 o 
   3   7   2        1.17        2.48      5.78 o 
   4   7   2        2.01        2.07      6.28 o 
  -4   8   2        0.97        6.72      6.16 o 
  -3   8   2       19.03       21.80      4.08 o 
  -2   8   2       95.90       93.77      7.83 o 
  -1   8   2      418.53      442.67     16.58 o 
   0   8   2      106.16      113.48      6.10 o 
   1   8   2        4.83       12.83      6.73 o 
   2   8   2       53.52       47.35      7.69 o 
   3   8   2        4.20        4.91      7.05 o 
  -2   9   2       55.99       52.09      6.81 o 
  -1   9   2       63.04       49.11      7.17 o 
   0   9   2      140.48      147.88     10.10 o 
   1   9   2       20.57       22.18      7.07 o 
  -2  -9   3       96.88      102.27      9.98 o 
  -1  -9   3       13.03        7.72      6.84 o 
   0  -9   3       33.34       42.01      7.68 o 
   1  -9   3        1.03        0.00      4.46 o 
   2  -9   3       37.57       42.46      7.93 o 
  -4  -8   3        1.43       10.27      7.68 o 
  -3  -8   3      289.69      268.20     13.62 o 
  -2  -8   3      122.10      120.23      9.74 o 
  -1  -8   3        1.95        4.76      6.35 o 
   0  -8   3       13.74        9.24      5.37 o 
   1  -8   3      292.96      283.25      8.67 o 
   2  -8   3        6.77       11.83      3.85 o 
   3  -8   3       73.97       71.57      7.11 o 
   4  -8   3      363.33      383.12     14.90 o 
  -5  -7   3      679.45      656.82     19.37 o 
  -4  -7   3      300.97      321.56     13.72 o 
  -3  -7   3       31.87       21.95      7.01 o 
  -2  -7   3        2.04        2.61      6.05 o 
  -1  -7   3      397.87      378.32     13.04 o 
   0  -7   3      118.77      118.54      5.28 o 
   1  -7   3       62.45       61.80      3.59 o 
   2  -7   3      257.61      257.50      7.66 o 
   3  -7   3      187.22      184.40      7.12 o 
   4  -7   3      350.85      364.88     14.05 o 
   5  -7   3      266.35      274.44     13.34 o 
  -5  -6   3       35.87       29.30      7.17 o 
  -4  -6   3      695.66      709.53     17.71 o 
  -3  -6   3      428.88      445.19     13.69 o 
  -2  -6   3        1.04        0.00      5.09 o 
  -1  -6   3      101.19      107.14      4.65 o 
   0  -6   3       13.92       12.35      2.92 o 
   1  -6   3       39.10       36.44      2.96 o 
   2  -6   3     1299.17     1288.53     14.75 o 
   3  -6   3      149.60      155.65      7.30 o 
   4  -6   3      165.27      162.02      9.38 o 
   5  -6   3       53.41       59.71      7.66 o 
   6  -6   3      148.77      139.85     10.38 o 
  -6  -5   3      407.95      404.47     10.72 o 
  -5  -5   3      116.98      127.36      8.34 o 
  -4  -5   3       17.74       16.69      5.43 o 
  -3  -5   3      214.91      218.85      9.27 o 
  -2  -5   3      235.92      255.93      4.02 o 
  -1  -5   3      346.58      370.87      5.44 o 
   0  -5   3     2833.99     2854.62     15.53 o 
   1  -5   3       23.26       34.64      2.07 o 
   2  -5   3      167.66      157.42      5.42 o 
   3  -5   3      251.08      259.29      9.92 o 
   4  -5   3     1268.31     1276.22     22.02 o 
   5  -5   3      179.20      163.67      9.71 o 
   6  -5   3      314.72      321.16     13.08 o 
  -7  -4   3        3.67       11.33      6.23 o 
  -6  -4   3       43.42       36.14      7.41 o 
  -5  -4   3      420.57      432.04      9.55 o 
  -4  -4   3       31.13       34.83      5.43 o 
  -3  -4   3     1814.69     1848.42     14.82 o 
  -2  -4   3     1177.74     1253.08     10.58 o 
  -1  -4   3       45.92       33.76      1.31 o 
   0  -4   3        3.74        5.18      2.19 o 
   1  -4   3      817.78      870.71      4.36 o 
   2  -4   3       99.32       91.66      2.72 o 
   3  -4   3      693.63      665.29     13.95 o 
   4  -4   3      395.63      381.62     11.85 o 
   5  -4   3      557.55      575.83     15.43 o 
   6  -4   3       20.76       22.07      5.40 o 
  -7  -3   3      168.51      176.81     11.76 o 
  -6  -3   3        1.17        3.21      5.02 o 
  -5  -3   3      193.83      185.18      6.22 o 
  -4  -3   3      442.13      463.42      8.36 o 
  -3  -3   3      295.59      293.95      8.15 o 
  -2  -3   3       46.89       38.24      1.30 o 
  -1  -3   3       88.26       91.62      1.81 o 
   0  -3   3        9.43        6.02      0.95 o 
   1  -3   3     2880.35     2880.57     17.87 o 
   2  -3   3     1740.99     1688.03      7.70 o 
   3  -3   3      256.67      248.86      4.68 o 
   4  -3   3      592.37      599.99     13.72 o 
   5  -3   3      462.38      465.21     13.32 o 
   6  -3   3        2.04        3.06      4.42 o 
   7  -3   3      126.94      113.07      8.61 o 
  -7  -2   3        9.54       12.13      5.65 o 
  -6  -2   3      622.64      640.01     17.72 o 
  -5  -2   3      840.19      846.13     18.32 o 
  -4  -2   3     1054.52     1041.22     11.06 o 
  -3  -2   3       69.59       58.89      0.85 o 
  -2  -2   3       68.69       55.45      1.45 o 
  -1  -2   3      127.15      138.66      1.69 o 
   0  -2   3      315.59      340.29      2.63 o 
   1  -2   3       20.98       12.39      1.21 o 
   2  -2   3    10009.64     9490.61     23.99 o 
   3  -2   3       72.85       70.85      1.45 o 
   4  -2   3      118.38      107.22      3.21 o 
   5  -2   3      456.56      457.56     12.41 o 
   6  -2   3      117.33      116.40      8.06 o 
   7  -2   3       63.63       63.75      4.86 o 
  -7  -1   3      204.91      200.75     11.13 o 
  -6  -1   3      166.16      159.17      9.57 o 
  -5  -1   3       45.53       43.07      5.80 o 
  -4  -1   3       30.32       27.56      2.36 o 
  -3  -1   3      458.78      442.97      4.11 o 
  -2  -1   3        7.21        7.35      0.44 o 
  -1  -1   3     3991.18     3996.17     10.64 o 
   0  -1   3     3772.62     3624.06     14.52 o 
   1  -1   3        3.26        1.30      0.93 o 
   2  -1   3      615.96      648.80      5.75 o 
   3  -1   3      552.06      562.01      3.78 o 
   4  -1   3        5.15        5.63      1.01 o 
   5  -1   3        5.12        4.45      2.75 o 
   6  -1   3      154.18      149.31      6.04 o 
   7  -1   3      201.63      211.02     13.13 o 
  -7   0   3      106.21      119.18      6.40 o 
  -6   0   3      262.60      284.38     11.38 o 
  -5   0   3      573.05      572.07      9.83 o 
  -4   0   3      103.61      128.48      4.63 o 
  -3   0   3     3779.82     3833.58     21.81 o 
  -2   0   3      207.56      194.47      1.84 o 
  -1   0   3      120.00      119.63      1.55 o 
   0   0   3       39.88       42.01      1.09 o 
   1   0   3       94.92      109.19      1.54 o 
   2   0   3      206.10      226.33      2.23 o 
   3   0   3      376.58      347.09      3.12 o 
   4   0   3      227.28      225.25      2.96 o 
   5   0   3      627.70      649.70      8.90 o 
   6   0   3      100.55       93.53      5.71 o 
  -7   1   3       29.12       16.78      4.32 o 
  -6   1   3      179.73      150.65      6.37 o 
  -5   1   3      798.67      834.70     11.82 o 
  -4   1   3     1309.67     1263.68     14.69 o 
  -3   1   3      380.45      343.19      4.07 o 
  -2   1   3     1661.30     1721.50      7.90 o 
  -1   1   3        4.72       14.70      0.88 o 
   0   1   3      984.59      987.51      4.21 o 
   1   1   3     5497.81     5582.29     12.03 o 
   2   1   3     1323.83     1271.12      8.62 o 
   3   1   3       68.05       64.44      1.64 o 
   4   1   3      252.52      235.96      5.26 o 
   5   1   3      265.65      260.06      6.78 o 
   6   1   3      595.82      610.84     11.54 o 
   7   1   3        3.93        7.19      4.51 o 
  -7   2   3      201.76      202.70      7.85 o 
  -6   2   3     1252.04     1255.26     16.05 o 
  -5   2   3      696.28      692.51     10.97 o 
  -4   2   3      178.20      175.79      4.12 o 
  -3   2   3      218.53      275.67      3.53 o 
  -2   2   3       28.23       29.89      1.15 o 
  -1   2   3     2059.90     2236.85      9.35 o 
   0   2   3     2249.47     2371.66      6.75 o 
   1   2   3      296.04      308.56      2.78 o 
   2   2   3        8.83        2.53      1.07 o 
   3   2   3      963.52      946.43      7.36 o 
   4   2   3      904.44      903.96     15.82 o 
   5   2   3      327.02      333.36      7.86 o 
   6   2   3      102.71       99.91      4.46 o 
   7   2   3      162.99      160.33      6.93 o 
  -7   3   3      163.71      162.05      7.15 o 
  -6   3   3        2.06        5.44      3.28 o 
  -5   3   3      786.25      782.06     11.95 o 
  -4   3   3      385.99      396.89     14.63 o 
  -3   3   3      349.68      326.90      4.31 o 
  -2   3   3      158.83      203.96      2.08 o 
  -1   3   3       32.99       45.14      1.36 o 
   0   3   3      101.24      142.37      2.10 o 
   1   3   3     3698.20     3796.31     20.17 o 
   2   3   3      561.05      542.72      5.23 o 
   3   3   3      383.46      371.54      4.79 o 
   4   3   3      237.84      238.46      6.61 o 
   5   3   3      589.82      602.17     20.21 o 
   6   3   3        0.58        2.11      3.30 o 
  -7   4   3      447.91      449.21     16.45 o 
  -6   4   3      122.25      110.16      6.00 o 
  -5   4   3       45.69       42.15      4.06 o 
  -4   4   3       17.21       18.78      2.51 o 
  -3   4   3        1.73        2.09      1.50 o 
  -2   4   3       47.06       50.48      1.92 o 
  -1   4   3      183.57      167.04      2.90 o 
   0   4   3      930.29      871.64      5.21 o 
   1   4   3      595.83      599.53      6.84 o 
   2   4   3     3226.06     3307.93     20.50 o 
   3   4   3      266.03      267.33      9.05 o 
   4   4   3       58.82       58.89      4.54 o 
   5   4   3       28.62       30.05      4.07 o 
   6   4   3        3.11        4.08      4.00 o 
  -6   5   3       30.86       23.21      6.67 o 
  -5   5   3      103.45       95.62      5.48 o 
  -4   5   3      474.22      473.27      7.61 o 
  -3   5   3      138.35      144.34      4.38 o 
  -2   5   3      525.63      514.68      6.45 o 
  -1   5   3        0.89        1.52      1.79 o 
   0   5   3      291.00      283.45      5.00 o 
   1   5   3       60.27       58.29      3.11 o 
   2   5   3     2219.45     2248.43     35.10 o 
   3   5   3      549.69      556.69     12.09 o 
   4   5   3      222.78      214.14      7.31 o 
   5   5   3      286.12      283.53      8.80 o 
   6   5   3      210.00      222.24      6.97 o 
  -6   6   3       14.60       15.14      6.38 o 
  -5   6   3       21.22       20.79      4.17 o 
  -4   6   3       23.72       28.88      3.15 o 
  -3   6   3      342.74      341.22      7.13 o 
  -2   6   3      249.49      238.51      9.86 o 
  -1   6   3      578.76      580.70     10.44 o 
   0   6   3     1861.53     1859.15     17.44 o 
   1   6   3        4.26        5.39      3.02 o 
   2   6   3      524.10      503.29     11.00 o 
   3   6   3     1430.19     1400.01     26.38 o 
   4   6   3      442.63      437.11     10.53 o 
   5   6   3       14.16        9.15      3.34 o 
  -5   7   3      386.29      422.75     11.52 o 
  -4   7   3       16.59       21.37      3.21 o 
  -3   7   3       79.03       84.01      5.38 o 
  -2   7   3      955.03      961.32     20.58 o 
  -1   7   3       75.97       77.55      7.94 o 
   0   7   3       16.46       14.08      3.71 o 
   1   7   3      635.10      650.31     16.46 o 
   2   7   3      132.32      131.61      6.22 o 
   3   7   3       12.27       15.46      4.16 o 
   4   7   3      102.02       82.31      6.36 o 
  -4   8   3      414.33      427.73     15.61 o 
  -3   8   3       27.38       25.31      4.20 o 
  -2   8   3       50.69       52.26      7.19 o 
  -1   8   3      240.80      246.13     11.99 o 
   0   8   3       15.40       16.85      4.02 o 
   1   8   3       87.17      101.59      8.84 o 
   2   8   3       17.82       19.85      7.22 o 
   3   8   3        0.69        0.00      6.12 o 
  -1   9   3       53.48       57.32      7.78 o 
   0   9   3      143.35      136.27     10.27 o 
  -2  -9   4       32.39       31.52      8.69 o 
  -1  -9   4      125.13      134.99     10.34 o 
   0  -9   4      297.78      296.80      9.58 o 
   1  -9   4        2.72        1.25      3.98 o 
   2  -9   4        0.86        0.10      6.46 o 
  -4  -8   4       61.96       53.67      8.30 o 
  -3  -8   4       94.73      112.84     10.35 o 
  -2  -8   4       42.64       42.93      8.02 o 
  -1  -8   4      119.32      107.79      8.66 o 
   0  -8   4       35.92       40.06      4.66 o 
   1  -8   4       15.27       17.10      3.10 o 
   2  -8   4      174.43      181.68      8.79 o 
   3  -8   4      274.34      284.91      9.26 o 
   4  -8   4        0.73        1.19      6.13 o 
  -5  -7   4       34.51       53.45      8.11 o 
  -4  -7   4        5.47       12.82      6.82 o 
  -3  -7   4      608.55      591.46     16.97 o 
  -2  -7   4      413.78      412.25     14.15 o 
  -1  -7   4        8.48        5.89      5.59 o 
   0  -7   4      141.49      140.54      4.71 o 
   1  -7   4        0.56        0.49      2.72 o 
   2  -7   4        5.64        8.31      3.61 o 
   3  -7   4      163.24      183.83      7.17 o 
   4  -7   4      175.12      190.94     10.95 o 
   5  -7   4       15.85       11.96      6.60 o 
  -5  -6   4      611.66      601.34     17.36 o 
  -4  -6   4      358.77      369.62     13.29 o 
  -3  -6   4       75.45       71.08      7.28 o 
  -2  -6   4      283.53      289.03      7.19 o 
  -1  -6   4       72.09       62.81      4.20 o 
   0  -6   4      383.40      362.14      7.84 o 
   1  -6   4      326.82      325.29      6.30 o 
   2  -6   4      140.26      135.11      5.70 o 
   3  -6   4        7.00        5.60      4.79 o 
   4  -6   4      134.34      129.61      8.86 o 
   5  -6   4      153.91      160.90     10.66 o 
  -6  -5   4        2.15        0.00      5.95 o 
  -5  -5   4      143.68      149.02      6.56 o 
  -4  -5   4      379.97      369.37     12.04 o 
  -3  -5   4      872.97      872.12     13.53 o 
  -2  -5   4      294.95      302.69      4.38 o 
  -1  -5   4      221.47      210.66      3.63 o 
   0  -5   4      166.96      196.12      4.48 o 
   1  -5   4      134.14      143.10      4.12 o 
   2  -5   4      221.13      225.05      6.29 o 
   3  -5   4      239.83      241.24      9.69 o 
   4  -5   4      564.62      538.87     15.05 o 
   5  -5   4     1197.64     1175.93     22.93 o 
   6  -5   4      144.39      147.76      9.64 o 
  -7  -4   4      243.40      248.33     13.96 o 
  -6  -4   4        8.51        7.62      5.77 o 
  -5  -4   4      305.88      315.12     11.69 o 
  -4  -4   4      314.56      340.96     10.62 o 
  -3  -4   4      700.33      709.04     11.07 o 
  -2  -4   4        1.46        0.83      0.95 o 
  -1  -4   4      478.33      502.00      4.38 o 
   0  -4   4     1570.30     1621.91      9.07 o 
   1  -4   4       88.14      111.57      3.99 o 
   2  -4   4       45.64       31.31      4.29 o 
   3  -4   4      553.35      554.92     13.10 o 
   4  -4   4      149.20      151.65      8.10 o 
   5  -4   4     1310.76     1289.11     22.88 o 
   6  -4   4       50.56       47.61      7.06 o 
  -7  -3   4       81.90       89.93      8.83 o 
  -6  -3   4      529.79      536.66     17.14 o 
  -5  -3   4      125.23      118.27      8.61 o 
  -4  -3   4      202.73      190.79      7.41 o 
  -3  -3   4      583.61      590.70     13.15 o 
  -2  -3   4     1357.08     1408.74      7.62 o 
  -1  -3   4     2231.16     2420.55     20.52 o 
   0  -3   4      137.49      137.19      1.93 o 
   1  -3   4      206.96      193.22      2.64 o 
   2  -3   4      937.93      925.24      8.16 o 
   3  -3   4     4314.44     4119.80     31.79 o 
   4  -3   4      254.21      254.20      9.56 o 
   5  -3   4      122.41      122.40      7.74 o 
   6  -3   4      186.16      192.72      9.90 o 
   7  -3   4       18.46        9.42      5.27 o 
  -7  -2   4      158.29      144.63     10.49 o 
  -6  -2   4       30.04       41.63      6.12 o 
  -5  -2   4      281.20      269.49     11.11 o 
  -4  -2   4      482.03      466.85      7.52 o 
  -3  -2   4      161.10      148.26      1.53 o 
  -2  -2   4     1562.30     1617.28      5.96 o 
  -1  -2   4       63.50       71.20      1.43 o 
   0  -2   4     1915.85     1868.93      7.51 o 
   1  -2   4     4320.64     4113.01     11.19 o 
   2  -2   4      123.00      128.27      2.35 o 
   3  -2   4        4.98       10.62      1.74 o 
   4  -2   4      395.04      396.77     10.72 o 
   5  -2   4      188.17      203.20      8.67 o 
   6  -2   4      610.00      618.84     15.72 o 
   7  -2   4        9.75       11.67      3.93 o 
  -7  -1   4      200.62      224.35     11.99 o 
  -6  -1   4       57.73       59.98      6.89 o 
  -5  -1   4      718.14      695.38     16.33 o 
  -4  -1   4      147.85      140.03      7.19 o 
  -3  -1   4       34.35       25.90      1.52 o 
  -2  -1   4      406.88      404.51      2.79 o 
  -1  -1   4     1178.76     1062.22      5.32 o 
   0  -1   4        2.77       11.73      1.03 o 
   1  -1   4     2289.81     2303.64     10.72 o 
   2  -1   4     2148.36     2207.67     35.98 o 
   3  -1   4     1738.22     1725.15      6.77 o 
   4  -1   4       48.63       44.51      2.05 o 
   5  -1   4        1.86        0.20      2.68 o 
   6  -1   4       49.28       47.99      4.13 o 
   7  -1   4      422.90      436.99     15.48 o 
  -7   0   4       26.28       39.14      6.57 o 
  -6   0   4       70.04       75.24      7.50 o 
  -5   0   4      327.48      337.71      7.87 o 
  -4   0   4      905.69      877.70     17.29 o 
  -3   0   4      390.44      351.65      2.32 o 
  -2   0   4     1934.57     1976.35      7.18 o 
  -1   0   4     2840.70     2966.18     12.42 o 
   0   0   4       45.24       59.42      1.11 o 
   1   0   4      659.53      692.56      3.87 o 
   2   0   4       76.04       94.51      2.25 o 
   3   0   4      916.08      912.88      5.69 o 
   4   0   4      109.41      104.48      2.04 o 
   5   0   4     1244.40     1249.29     13.92 o 
   6   0   4        0.84        2.02      2.88 o 
   7   0   4        4.51        4.06      5.41 o 
  -7   1   4       53.43       58.72      5.16 o 
  -6   1   4      225.55      238.62      7.59 o 
  -5   1   4        6.96        5.04      3.17 o 
  -4   1   4      614.51      573.59      9.07 o 
  -3   1   4      600.15      606.50      6.14 o 
  -2   1   4     1571.44     1592.23     10.58 o 
  -1   1   4      556.22      544.91      4.11 o 
   0   1   4     2202.90     2119.98      6.30 o 
   1   1   4      148.03      184.83      2.29 o 
   2   1   4      118.52      109.85      1.84 o 
   3   1   4      700.09      676.01      8.03 o 
   4   1   4      739.22      752.82     10.38 o 
   5   1   4       11.08       11.69      2.50 o 
   6   1   4       17.86       13.98      3.62 o 
   7   1   4      319.48      307.69     12.91 o 
  -7   2   4       39.39       49.51      6.34 o 
  -6   2   4        0.62        1.49      3.46 o 
  -5   2   4      561.88      553.91     10.16 o 
  -4   2   4     1652.57     1652.84     15.29 o 
  -3   2   4       89.45       59.03      1.65 o 
  -2   2   4     1126.60     1174.47      5.83 o 
  -1   2   4      286.29      286.03      2.44 o 
   0   2   4      565.45      612.02      3.79 o 
   1   2   4       76.58       55.21      1.47 o 
   2   2   4      215.97      228.11      3.81 o 
   3   2   4     1007.40     1023.82      8.38 o 
   4   2   4       34.73       25.32      3.33 o 
   5   2   4      135.65      125.54      5.52 o 
   6   2   4      169.60      170.25      5.53 o 
   7   2   4        9.40        4.90      3.15 o 
  -7   3   4      116.45      125.50      6.70 o 
  -6   3   4      287.94      299.63      8.78 o 
  -5   3   4      250.90      270.35      7.65 o 
  -4   3   4      530.38      514.02      6.95 o 
  -3   3   4       79.12       75.91      1.90 o 
  -2   3   4      484.89      574.68      3.58 o 
  -1   3   4      804.39      795.43      4.27 o 
   0   3   4      633.95      656.74      4.60 o 
   1   3   4     3198.84     3188.25     14.36 o 
   2   3   4     1025.48     1116.44      8.68 o 
   3   3   4      200.67      176.73      3.77 o 
   4   3   4       81.47       77.93      5.08 o 
   5   3   4       44.72       45.01      3.67 o 
   6   3   4      365.74      370.32      8.04 o 
  -7   4   4       37.17       33.44      4.45 o 
  -6   4   4      260.08      263.69      8.48 o 
  -5   4   4       83.04       86.47      5.52 o 
  -4   4   4      158.26      160.61      4.59 o 
  -3   4   4      103.51      110.60      3.09 o 
  -2   4   4       95.94       90.76      3.50 o 
  -1   4   4      107.62      120.53      2.60 o 
   0   4   4        0.66        0.53      1.62 o 
   1   4   4      502.86      526.96      5.78 o 
   2   4   4      195.69      200.02      5.33 o 
   3   4   4       24.59       23.78      2.99 o 
   4   4   4     1072.11     1051.41     11.60 o 
   5   4   4      442.01      444.97      8.42 o 
   6   4   4      298.53      310.05      7.77 o 
  -6   5   4      127.44      123.78      7.02 o 
  -5   5   4       11.11       14.47      5.17 o 
  -4   5   4      363.77      358.36      6.77 o 
  -3   5   4       13.82       15.83      2.60 o 
  -2   5   4      943.07      962.96     11.38 o 
  -1   5   4       11.40       10.19      2.62 o 
   0   5   4        0.93        2.41      1.99 o 
   1   5   4      115.15      117.54      3.97 o 
   2   5   4      501.37      510.19      7.74 o 
   3   5   4      572.26      578.59      8.76 o 
   4   5   4      560.71      573.14      9.33 o 
   5   5   4       41.78       40.94      4.28 o 
  -5   6   4      108.38      112.06      6.32 o 
  -4   6   4      191.80      197.06      5.55 o 
  -3   6   4      288.14      281.46      7.91 o 
  -2   6   4       47.19       44.88      6.07 o 
  -1   6   4        0.55        0.82      2.94 o 
   0   6   4      691.27      665.98     11.65 o 
   1   6   4     1271.35     1271.76     18.57 o 
   2   6   4     1484.67     1475.75     23.47 o 
   3   6   4     1404.83     1360.77     17.02 o 
   4   6   4        4.65        2.79      3.42 o 
   5   6   4       19.86       17.27      3.69 o 
  -5   7   4      138.28      140.39      9.42 o 
  -4   7   4      393.01      418.62     10.29 o 
  -3   7   4        0.80        1.71      3.58 o 
  -2   7   4      225.10      218.05     11.23 o 
  -1   7   4      744.97      743.41     18.73 o 
   0   7   4      881.60      880.19     15.11 o 
   1   7   4       75.89       83.43      7.44 o 
   2   7   4        5.65        5.66      3.74 o 
   3   7   4      280.19      286.07      8.93 o 
   4   7   4      256.88      216.38      8.46 o 
  -3   8   4       27.15       30.62      4.75 o 
  -2   8   4      571.42      568.56     17.65 o 
  -1   8   4       77.15       89.39      8.55 o 
   0   8   4      355.73      361.01     16.71 o 
   1   8   4      264.62      274.58     12.41 o 
   2   8   4       26.72       29.63      7.16 o 
  -2  -9   5      454.77      422.70     16.64 o 
  -1  -9   5      145.54      130.83      6.96 o 
   0  -9   5        7.38        3.76      4.07 o 
   1  -9   5        8.47        2.46      4.34 o 
   2  -9   5       52.30       52.44      6.71 o 
  -4  -8   5      190.40      182.14     12.52 o 
  -3  -8   5       10.83       11.01      7.41 o 
  -2  -8   5       46.85       60.74      7.98 o 
  -1  -8   5        5.06        3.98      6.55 o 
   0  -8   5      206.85      185.75      7.20 o 
   1  -8   5       15.54       18.60      3.02 o 
   2  -8   5        1.34        0.00      3.56 o 
   3  -8   5      222.07      227.31      8.63 o 
   4  -8   5       19.68       15.09      6.60 o 
  -5  -7   5       66.98       67.01      8.35 o 
  -4  -7   5       45.80       58.46      7.43 o 
  -3  -7   5       20.72       25.47      6.61 o 
  -2  -7   5      359.13      344.66     13.01 o 
  -1  -7   5       31.30       37.30      9.64 o 
   0  -7   5        8.22        7.98      2.79 o 
   1  -7   5       87.73       93.10      4.30 o 
   2  -7   5       71.24       72.43      5.18 o 
   3  -7   5       16.85       13.12      5.11 o 
   4  -7   5      128.58      139.76     10.00 o 
   5  -7   5      106.98       84.52      8.33 o 
  -5  -6   5        1.89        0.00      3.70 o 
  -4  -6   5       17.70       26.64      6.17 o 
  -3  -6   5       21.82       18.84      5.84 o 
  -2  -6   5       80.63       77.88      4.68 o 
  -1  -6   5      381.99      380.59      8.31 o 
   0  -6   5      363.10      350.08      6.38 o 
   1  -6   5      113.08      108.17      5.09 o 
   2  -6   5       31.34       27.96      3.89 o 
   3  -6   5      562.67      552.92     15.17 o 
   4  -6   5       17.60       20.07      6.00 o 
   5  -6   5        0.55        3.13      6.21 o 
  -6  -5   5        5.19        1.67      5.62 o 
  -5  -5   5      189.96      194.33      7.22 o 
  -4  -5   5      393.87      401.33      8.54 o 
  -3  -5   5      224.48      216.66      6.34 o 
  -2  -5   5      145.48      132.78      3.88 o 
  -1  -5   5      221.06      211.87      3.69 o 
   0  -5   5       98.39       90.86      4.26 o 
   1  -5   5      527.13      506.67      8.65 o 
   2  -5   5       92.17       99.05      4.76 o 
   3  -5   5      158.90      154.70      8.44 o 
   4  -5   5       89.98       88.36      7.43 o 
   5  -5   5       85.34       83.05      7.72 o 
   6  -5   5       44.88       53.33      7.21 o 
  -6  -4   5       64.81       60.69      8.19 o 
  -5  -4   5        9.74        9.33      4.65 o 
  -4  -4   5       38.00       31.09      3.54 o 
  -3  -4   5      794.90      832.23     19.61 o 
  -2  -4   5     2469.44     2438.87     10.21 o 
  -1  -4   5      618.55      576.10      5.48 o 
   0  -4   5      107.28       98.03      1.98 o 
   1  -4   5       98.98       75.21      3.63 o 
   2  -4   5        1.73        3.02      3.84 o 
   3  -4   5        1.17        0.58      4.04 o 
   4  -4   5      421.82      407.66     12.47 o 
   5  -4   5      235.22      238.77     10.80 o 
   6  -4   5      491.01      477.18     15.43 o 
  -7  -3   5        9.14        9.08      6.10 o 
  -6  -3   5        0.61        0.00      5.17 o 
  -5  -3   5      257.01      251.70     11.13 o 
  -4  -3   5     3035.21     3048.47     40.16 o 
  -3  -3   5      137.22      133.65      4.45 o 
  -2  -3   5      806.38      832.36      7.09 o 
  -1  -3   5        1.91        6.49      0.92 o 
   0  -3   5      108.48      122.45      1.94 o 
   1  -3   5      234.92      209.44      1.84 o 
   2  -3   5       48.42       31.57      5.12 o 
   3  -3   5       82.90       79.14      5.57 o 
   4  -3   5      812.25      805.16     16.07 o 
   5  -3   5     1102.53     1112.44     20.45 o 
   6  -3   5      127.78      132.39      8.76 o 
  -7  -2   5       53.80       60.85      8.15 o 
  -6  -2   5      386.15      365.39     14.12 o 
  -5  -2   5        2.25        0.87      4.84 o 
  -4  -2   5      793.76      784.42     16.03 o 
  -3  -2   5      780.31      791.69      8.60 o 
  -2  -2   5      443.72      517.72      3.66 o 
  -1  -2   5     3485.46     3400.56     15.41 o 
   0  -2   5      481.33      587.19      5.50 o 
   1  -2   5       54.63       31.63      1.20 o 
   2  -2   5      157.48      168.09      2.54 o 
   3  -2   5     1702.19     1668.22     19.35 o 
   4  -2   5       54.71       55.85      5.31 o 
   5  -2   5      255.96      252.94      9.82 o 
   6  -2   5      792.82      786.96     21.45 o 
   7  -2   5       49.35       40.97      7.37 o 
  -7  -1   5      491.15      488.38     17.36 o 
  -6  -1   5      772.51      789.37     19.38 o 
  -5  -1   5      235.20      239.75     10.41 o 
  -4  -1   5       92.09       93.02      6.46 o 
  -3  -1   5      760.96      733.61      4.49 o 
  -2  -1   5      675.53      766.61      4.21 o 
  -1  -1   5       28.41       24.58      1.58 o 
   0  -1   5      524.29      524.72      4.83 o 
   1  -1   5     2941.18     2899.26     45.53 o 
   2  -1   5      699.21      679.34      6.33 o 
   3  -1   5      253.42      241.93      3.15 o 
   4  -1   5      552.79      532.38      8.20 o 
   5  -1   5      143.50      140.32      5.42 o 
   6  -1   5      904.37      894.95     20.04 o 
   7  -1   5       16.08       22.02      5.80 o 
  -7   0   5        1.51        5.43      5.41 o 
  -6   0   5      348.92      343.53     13.15 o 
  -5   0   5       30.55       32.62      5.63 o 
  -4   0   5      205.53      191.65      8.14 o 
  -3   0   5      842.05      843.02      5.45 o 
  -2   0   5     4036.00     3810.65     15.34 o 
  -1   0   5      452.20      400.31      3.48 o 
   0   0   5        3.05        2.44      0.66 o 
   1   0   5        6.31       11.13      0.81 o 
   2   0   5      210.20      197.17      2.63 o 
   3   0   5     1669.98     1702.08      8.11 o 
   4   0   5     1586.88     1581.75     19.67 o 
   5   0   5       20.20       22.42      3.51 o 
   6   0   5        6.31        0.45      4.67 o 
   7   0   5      327.37      336.29     13.66 o 
  -7   1   5       53.68       39.61      6.99 o 
  -6   1   5       60.68       57.48      5.09 o 
  -5   1   5      284.68      287.84      7.69 o 
  -4   1   5      265.55      248.13      7.24 o 
  -3   1   5        6.54        8.54      1.10 o 
  -2   1   5      855.57      843.04      5.39 o 
  -1   1   5     1083.42     1054.02      6.37 o 
   0   1   5        0.84        2.70      0.79 o 
   1   1   5     2896.50     2982.56     10.43 o 
   2   1   5     1330.31     1311.48      6.24 o 
   3   1   5       23.21       21.73      1.33 o 
   4   1   5      311.25      328.29      7.49 o 
   5   1   5       85.65       89.94      5.02 o 
   6   1   5        2.84        2.91      3.30 o 
   7   1   5       12.07        9.27      5.07 o 
  -7   2   5       46.36       46.59      5.04 o 
  -6   2   5        2.14        0.32      3.51 o 
  -5   2   5      340.50      341.96      8.60 o 
  -4   2   5     1571.17     1551.52     15.24 o 
  -3   2   5     1263.31     1221.94      6.53 o 
  -2   2   5       23.68       24.53      1.19 o 
  -1   2   5     1977.60     1987.43     14.28 o 
   0   2   5      104.13      104.21      1.97 o 
   1   2   5       14.99        8.53      1.17 o 
   2   2   5        1.88        1.90      1.23 o 
   3   2   5      103.65       90.78      2.71 o 
   4   2   5      429.30      434.68      8.75 o 
   5   2   5      142.76      146.61      6.04 o 
   6   2   5       12.35       11.66      3.12 o 
  -7   3   5       47.09       48.94      5.56 o 
  -6   3   5      122.66      127.35      6.29 o 
  -5   3   5        0.65        1.88      3.41 o 
  -4   3   5       21.27       22.69      3.50 o 
  -3   3   5      420.10      382.87      4.39 o 
  -2   3   5      647.45      631.41      5.23 o 
  -1   3   5     2495.58     2489.55     10.58 o 
   0   3   5       53.31       38.15      1.45 o 
   1   3   5       81.93       65.80      2.35 o 
   2   3   5       82.35       85.11      3.34 o 
   3   3   5        2.63        2.00      2.46 o 
   4   3   5        6.53        6.40      2.83 o 
   5   3   5      176.99      178.16      5.67 o 
   6   3   5      186.72      199.35      6.51 o 
  -6   4   5      283.02      289.75     14.41 o 
  -5   4   5       74.93       85.61      5.25 o 
  -4   4   5      797.48      804.96     14.81 o 
  -3   4   5      808.21      807.56     16.28 o 
  -2   4   5       38.59       51.29      3.25 o 
  -1   4   5        2.48        3.70      2.05 o 
   0   4   5        3.51        5.36      2.25 o 
   1   4   5       24.29       26.16      2.60 o 
   2   4   5      189.87      176.92      4.75 o 
   3   4   5       40.09       41.36      3.34 o 
   4   4   5      395.46      402.63      7.77 o 
   5   4   5       16.02       17.21      3.54 o 
   6   4   5      179.07      182.46      6.64 o 
  -6   5   5       54.91       54.46      5.11 o 
  -5   5   5       87.65       89.53      5.50 o 
  -4   5   5       63.71       61.93      4.70 o 
  -3   5   5      968.53      946.87     22.58 o 
  -2   5   5      218.98      220.46      9.56 o 
  -1   5   5       99.35      117.18      4.57 o 
   0   5   5       21.67       21.68      3.23 o 
   1   5   5      110.11      116.86      4.08 o 
   2   5   5      333.06      331.58      6.62 o 
   3   5   5      216.18      204.69      5.82 o 
   4   5   5      197.61      203.59      6.19 o 
   5   5   5      224.47      214.35      6.97 o 
  -5   6   5      584.18      595.39     12.25 o 
  -4   6   5       20.63       21.13      2.87 o 
  -3   6   5        4.20        9.93      5.47 o 
  -2   6   5       55.85       53.93      6.31 o 
  -1   6   5      191.21      194.40      9.74 o 
   0   6   5        1.95        2.19      3.00 o 
   1   6   5       51.17       58.97      3.55 o 
   2   6   5      166.16      171.41      6.62 o 
   3   6   5      781.64      735.40     12.99 o 
   4   6   5        0.51        0.00      4.31 o 
  -4   7   5        1.01        5.91      3.68 o 
  -3   7   5      506.12      506.66     16.16 o 
  -2   7   5      527.68      538.73     16.59 o 
  -1   7   5       21.02       25.11      6.02 o 
   0   7   5      125.49      124.71      6.04 o 
   1   7   5        8.23        8.78      3.71 o 
   2   7   5      141.45      137.44      6.28 o 
   3   7   5      224.91      203.48      8.10 o 
  -3   8   5       21.04       20.71      4.23 o 
  -2   8   5        0.79        0.00      6.30 o 
  -1   8   5      154.87      170.43     11.28 o 
   0   8   5      440.25      422.73     16.06 o 
   1   8   5        0.94        3.01      5.55 o 
   2   8   5      261.15      246.84     12.55 o 
  -2  -9   6      167.10      185.80     12.49 o 
  -1  -9   6       66.68       84.81      8.78 o 
   0  -9   6       13.43        9.94      4.48 o 
   1  -9   6      116.27      118.81      6.40 o 
   2  -9   6       22.23       22.28      4.72 o 
  -3  -8   6       17.14       22.65      7.07 o 
  -2  -8   6      963.77      914.78     22.22 o 
  -1  -8   6       49.94       44.62      4.66 o 
   0  -8   6       27.78       21.30      3.15 o 
   1  -8   6       36.36       30.27      4.20 o 
   2  -8   6       67.81       70.74      8.31 o 
   3  -8   6       57.95       51.24      7.54 o 
  -5  -7   6        1.83        0.00      4.10 o 
  -4  -7   6      223.31      223.49     11.64 o 
  -3  -7   6       31.73       25.88      6.25 o 
  -2  -7   6        8.95        9.44      5.89 o 
  -1  -7   6      378.01      379.83      7.23 o 
   0  -7   6       94.59       92.03      4.17 o 
   1  -7   6      176.85      178.31      6.67 o 
   2  -7   6      155.05      173.44      6.80 o 
   3  -7   6      207.25      207.45     10.65 o 
   4  -7   6        8.29        2.80      5.51 o 
  -5  -6   6       56.41       65.27      5.65 o 
  -4  -6   6       35.14       31.65      6.04 o 
  -3  -6   6       84.20       81.62      4.96 o 
  -2  -6   6        0.75        1.74      3.30 o 
  -1  -6   6      313.71      302.90      6.06 o 
   0  -6   6       34.36       33.30      3.11 o 
   1  -6   6      995.99      992.03     13.87 o 
   2  -6   6       28.29       26.08      5.75 o 
   3  -6   6       32.90       35.03      6.47 o 
   4  -6   6      110.75      109.12      8.26 o 
   5  -6   6      209.53      202.01     10.93 o 
  -6  -5   6      159.12      172.10     11.52 o 
  -5  -5   6        2.16        0.00      4.92 o 
  -4  -5   6       36.73       36.38      3.25 o 
  -3  -5   6        8.23       13.18      3.32 o 
  -2  -5   6      296.05      286.11      7.10 o 
  -1  -5   6     2699.00     2607.80     17.00 o 
   0  -5   6      645.76      603.61      7.66 o 
   1  -5   6       56.53       61.36      3.96 o 
   2  -5   6        3.30       10.92      4.44 o 
   3  -5   6        6.78       10.24      5.04 o 
   4  -5   6       96.85       91.32      7.33 o 
   5  -5   6      174.52      179.52     10.20 o 
   6  -5   6      199.55      179.52     10.83 o 
  -6  -4   6       35.08       31.54      6.66 o 
  -5  -4   6        0.52        1.97      5.09 o 
  -4  -4   6      373.69      371.00      8.18 o 
  -3  -4   6     1151.61     1154.71     10.53 o 
  -2  -4   6       22.78       18.14      2.11 o 
  -1  -4   6      100.48       91.64      2.37 o 
   0  -4   6      388.50      370.59      5.38 o 
   1  -4   6       18.93       51.99      4.93 o 
   2  -4   6      505.45      467.61     11.80 o 
   3  -4   6      284.47      279.99      9.98 o 
   4  -4   6      926.52      922.39     18.51 o 
   5  -4   6        0.58        0.21      4.52 o 
   6  -4   6        2.28        3.82      4.82 o 
  -7  -3   6       19.82        9.19      6.46 o 
  -6  -3   6        0.50        3.41      5.52 o 
  -5  -3   6       97.23       91.86      7.39 o 
  -4  -3   6       39.08       35.91      5.23 o 
  -3  -3   6     2170.70     2210.23     15.97 o 
  -2  -3   6      530.98      508.45      3.84 o 
  -1  -3   6       54.33       59.91      1.41 o 
   0  -3   6      113.50      100.77      1.73 o 
   1  -3   6      125.09      116.91      2.08 o 
   2  -3   6       72.13       66.15      3.12 o 
   3  -3   6       83.53       73.21      5.79 o 
   4  -3   6       38.04       32.03      4.88 o 
   5  -3   6      165.50      164.52      8.96 o 
   6  -3   6      319.86      301.41     11.87 o 
  -7  -2   6        0.53        3.74      5.99 o 
  -6  -2   6        6.29        6.23      5.34 o 
  -5  -2   6      164.59      153.22      8.86 o 
  -4  -2   6      112.92      122.98      7.50 o 
  -3  -2   6      309.85      307.83      5.63 o 
  -2  -2   6      409.53      446.21      3.65 o 
  -1  -2   6      417.66      373.85      3.83 o 
   0  -2   6      579.94      605.75      5.56 o 
   1  -2   6     4765.42     4803.08     16.95 o 
   2  -2   6       13.19        4.47      1.02 o 
   3  -2   6      116.58      140.67      6.43 o 
   4  -2   6       54.47       76.09      5.67 o 
   5  -2   6      147.87      147.81      7.83 o 
   6  -2   6       53.84       54.71      4.75 o 
  -7  -1   6      149.16      155.71     10.92 o 
  -6  -1   6      203.24      205.27     11.08 o 
  -5  -1   6      111.33      108.11      7.84 o 
  -4  -1   6       90.42       77.87      6.01 o 
  -3  -1   6       81.29       86.18      2.39 o 
  -2  -1   6     2096.64     2092.18      7.67 o 
  -1  -1   6     7515.00     7415.52     15.80 o 
   0  -1   6        2.93       16.57      0.90 o 
   1  -1   6     1655.05     1818.84     16.73 o 
   2  -1   6      905.54      903.76      7.65 o 
   3  -1   6      155.41      164.54      4.14 o 
   4  -1   6      803.96      799.55     10.84 o 
   5  -1   6      551.48      543.78     11.43 o 
   6  -1   6      694.75      730.21     18.87 o 
   7  -1   6      114.86      116.91      9.46 o 
  -7   0   6      132.95      128.64     10.25 o 
  -6   0   6       37.37       37.82      5.92 o 
  -5   0   6        2.01        2.61      4.91 o 
  -4   0   6      669.14      615.22     14.25 o 
  -3   0   6     2895.91     2850.55     14.76 o 
  -2   0   6      286.49      269.32      3.16 o 
  -1   0   6      609.83      611.33      3.78 o 
   0   0   6     2114.30     2169.97      9.26 o 
   1   0   6      337.20      391.83      3.07 o 
   2   0   6     1198.39     1193.02      7.61 o 
   3   0   6        2.45        3.82      1.62 o 
   4   0   6       41.00       35.92      2.64 o 
   5   0   6      599.99      629.63     10.82 o 
   6   0   6      478.05      469.05     15.24 o 
  -7   1   6        1.15        4.28      5.06 o 
  -6   1   6      434.32      402.43     14.37 o 
  -5   1   6      479.41      491.90     14.28 o 
  -4   1   6       38.54       33.82      5.02 o 
  -3   1   6     2095.75     2051.92     13.15 o 
  -2   1   6      107.32      110.59      2.30 o 
  -1   1   6       37.41       27.81      1.14 o 
   0   1   6      164.34      162.66      1.94 o 
   1   1   6      365.52      422.75      3.25 o 
   2   1   6       24.24       18.74      1.21 o 
   3   1   6     4868.68     4885.94     32.86 o 
   4   1   6      825.88      837.60     11.80 o 
   5   1   6      163.50      152.13      6.29 o 
   6   1   6       21.80       19.16      3.92 o 
  -7   2   6       10.83        4.46      3.97 o 
  -6   2   6       26.49       25.09      4.45 o 
  -5   2   6     1487.93     1409.27     16.42 o 
  -4   2   6        0.91        1.94      2.97 o 
  -3   2   6      732.79      686.69      6.03 o 
  -2   2   6     1049.74     1038.17      6.34 o 
  -1   2   6       21.21       35.88      1.26 o 
   0   2   6      108.00       86.50      1.86 o 
   1   2   6     1300.88     1362.47      9.41 o 
   2   2   6      429.96      424.37      7.48 o 
   3   2   6       22.70       19.11      3.26 o 
   4   2   6      350.47      356.07      8.31 o 
   5   2   6       29.80       27.17      4.21 o 
   6   2   6       45.16       48.79      4.16 o 
  -7   3   6      227.40      231.05      8.92 o 
  -6   3   6       88.14       66.93      5.28 o 
  -5   3   6      178.03      178.45      6.77 o 
  -4   3   6      625.10      627.97     10.54 o 
  -3   3   6       73.76       72.60      4.03 o 
  -2   3   6      196.45      181.47      3.80 o 
  -1   3   6      480.29      467.64      6.38 o 
   0   3   6     1352.78     1287.72      9.32 o 
   1   3   6      174.09      171.35      3.49 o 
   2   3   6      588.60      581.56      7.49 o 
   3   3   6        6.37        7.67      2.66 o 
   4   3   6      268.53      266.20      6.38 o 
   5   3   6      170.99      164.42      5.74 o 
   6   3   6       43.50       34.82      4.23 o 
  -6   4   6      144.30      151.18      7.09 o 
  -5   4   6       12.56        7.63      3.62 o 
  -4   4   6       52.00       52.05      4.35 o 
  -3   4   6      327.27      315.87      7.39 o 
  -2   4   6      617.56      606.02      8.91 o 
  -1   4   6     1093.89     1117.39     30.86 o 
   0   4   6      465.03      450.70     11.01 o 
   1   4   6        6.22        8.46      1.95 o 
   2   4   6        0.74        1.77      2.48 o 
   3   4   6       35.21       30.57      3.33 o 
   4   4   6        5.45        3.38      3.08 o 
   5   4   6      512.33      527.86      9.67 o 
  -6   5   6       26.27       22.02      4.69 o 
  -5   5   6       27.17       39.94      4.63 o 
  -4   5   6       31.39       37.58      4.18 o 
  -3   5   6      969.69      954.78     12.85 o 
  -2   5   6      214.20      210.36      9.65 o 
  -1   5   6      255.11      252.30     10.42 o 
   0   5   6      199.49      203.96      6.03 o 
   1   5   6       89.76       85.26      3.83 o 
   2   5   6       59.42       57.11      3.70 o 
   3   5   6      114.21      121.84      4.98 o 
   4   5   6        0.92        1.55      3.35 o 
   5   5   6        0.68        1.59      3.38 o 
  -5   6   6      186.19      201.36      7.90 o 
  -4   6   6      112.70      124.79      9.09 o 
  -3   6   6      686.06      711.61     18.41 o 
  -2   6   6      291.16      289.28     11.86 o 
  -1   6   6      503.50      469.15     14.65 o 
   0   6   6        5.82        8.04      3.23 o 
   1   6   6       70.75       73.33      3.83 o 
   2   6   6       25.27       24.18      4.13 o 
   3   6   6       28.83       27.87      3.69 o 
   4   6   6        3.13        6.87      3.26 o 
  -4   7   6      318.50      337.33     14.36 o 
  -3   7   6       49.17       42.61      6.71 o 
  -2   7   6       50.10       55.26      7.69 o 
  -1   7   6       30.19       35.51      6.71 o 
   0   7   6       17.84       19.28      6.28 o 
   1   7   6        6.02        6.03      3.73 o 
   2   7   6       51.54       58.31      4.94 o 
   3   7   6      131.93      114.08      6.45 o 
  -2   8   6      225.29      236.68     12.63 o 
  -1   8   6       14.84       11.52      5.51 o 
   0   8   6       21.47       25.48      7.15 o 
   1   8   6       11.51        8.77      6.32 o 
  -1  -9   7      107.07       97.06      6.50 o 
   0  -9   7      273.57      293.63      9.74 o 
   1  -9   7      202.59      205.60      8.08 o 
  -3  -8   7      482.49      482.93     17.15 o 
  -2  -8   7      444.35      470.76     16.59 o 
  -1  -8   7        0.96        2.62      2.89 o 
   0  -8   7      232.54      234.80      6.59 o 
   1  -8   7        2.73        5.84      3.67 o 
   2  -8   7      621.34      618.62     12.79 o 
   3  -8   7       67.36       71.62      7.97 o 
  -4  -7   7       36.76       24.79      4.29 o 
  -3  -7   7       84.63       87.54      8.37 o 
  -2  -7   7      509.67      475.02     10.43 o 
  -1  -7   7      499.00      494.48      8.25 o 
   0  -7   7      519.94      517.46      8.59 o 
   1  -7   7      294.22      309.48      8.55 o 
   2  -7   7      224.51      208.14     10.48 o 
   3  -7   7        0.68        5.53      5.78 o 
   4  -7   7      170.57      161.35     10.95 o 
  -5  -6   7      415.27      442.80     16.27 o 
  -4  -6   7       46.07       45.84      4.89 o 
  -3  -6   7      145.10      144.98      6.11 o 
  -2  -6   7       56.79       57.51      4.60 o 
  -1  -6   7      946.93      943.75     10.30 o 
   0  -6   7        3.44        4.98      2.74 o 
   1  -6   7        5.53        6.22      3.33 o 
   2  -6   7       77.48       84.51      7.12 o 
   3  -6   7      235.50      236.57     10.97 o 
   4  -6   7      134.34      121.74      9.12 o 
   5  -6   7       34.60       34.20      6.92 o 
  -6  -5   7      273.42      275.85     13.62 o 
  -5  -5   7       10.37       14.29      3.92 o 
  -4  -5   7       25.57       26.33      3.06 o 
  -3  -5   7      208.22      207.76      5.38 o 
  -2  -5   7      697.51      680.11     10.58 o 
  -1  -5   7        2.90        3.75      2.20 o 
   0  -5   7      740.99      733.91     10.32 o 
   1  -5   7       18.85       23.69      4.92 o 
   2  -5   7      333.50      332.62     11.29 o 
   3  -5   7       90.85       81.42      6.74 o 
   4  -5   7      204.39      193.87      9.94 o 
   5  -5   7      214.20      226.58     11.45 o 
  -6  -4   7      196.50      201.20     11.74 o 
  -5  -4   7      668.21      670.64     18.20 o 
  -4  -4   7       71.16       72.99      4.40 o 
  -3  -4   7      155.06      160.91      4.56 o 
  -2  -4   7       48.20       58.41      2.03 o 
  -1  -4   7      102.17       99.83      1.97 o 
   0  -4   7      717.01      704.75     14.05 o 
   1  -4   7       67.62       63.93      4.82 o 
   2  -4   7     1104.94     1084.34     18.26 o 
   3  -4   7      248.23      232.23      9.51 o 
   4  -4   7       12.93       12.90      4.91 o 
   5  -4   7      143.72      148.63      9.48 o 
   6  -4   7       34.24       28.64      5.85 o 
  -7  -3   7      113.50      123.56     11.49 o 
  -6  -3   7      544.16      556.83     17.58 o 
  -5  -3   7      122.72      121.99      8.52 o 
  -4  -3   7       10.85        8.37      4.44 o 
  -3  -3   7     1247.37     1237.09     12.14 o 
  -2  -3   7        1.25        1.58      1.01 o 
  -1  -3   7      568.67      554.68      4.24 o 
   0  -3   7     1469.98     1519.09      9.12 o 
   1  -3   7      237.41      224.82      3.53 o 
   2  -3   7      110.48      139.55      4.45 o 
   3  -3   7      424.63      412.08     11.43 o 
   4  -3   7       48.36       60.04      5.84 o 
   5  -3   7      120.31      137.87      8.23 o 
   6  -3   7        5.14        5.61      5.01 o 
  -7  -2   7      285.19      304.81     14.85 o 
  -6  -2   7       11.15       10.05      6.06 o 
  -5  -2   7       83.66       94.23      7.59 o 
  -4  -2   7       27.45       25.43      4.93 o 
  -3  -2   7       34.56       34.74      2.56 o 
  -2  -2   7     1690.66     1814.35      8.34 o 
  -1  -2   7      100.66       97.19      2.33 o 
   0  -2   7     2348.34     2223.86      9.59 o 
   1  -2   7      919.92      846.23      5.58 o 
   2  -2   7      266.39      266.29      8.15 o 
   3  -2   7       26.13       25.46      4.09 o 
   4  -2   7      107.39      113.14      6.67 o 
   5  -2   7      155.38      158.79      8.27 o 
   6  -2   7      168.15      171.88     10.90 o 
  -7  -1   7       28.44       25.37      6.42 o 
  -6  -1   7        7.89       10.90      5.91 o 
  -5  -1   7       35.88       35.84      5.79 o 
  -4  -1   7      494.13      509.39     13.35 o 
  -3  -1   7     1275.67     1285.23     18.28 o 
  -2  -1   7     4025.43     3941.27     20.05 o 
  -1  -1   7        0.92        3.58      0.82 o 
   0  -1   7      574.69      575.27      5.66 o 
   1  -1   7        6.64        7.00      1.15 o 
   2  -1   7       15.58       24.16      2.05 o 
   3  -1   7        0.87        1.18      2.21 o 
   4  -1   7      388.28      375.46      7.82 o 
   5  -1   7       95.73       94.35      7.68 o 
   6  -1   7      578.87      597.08     17.76 o 
  -7   0   7       85.23       80.82      8.33 o 
  -6   0   7        1.40        2.07      5.10 o 
  -5   0   7      572.59      608.24     16.12 o 
  -4   0   7       66.12       73.54      6.25 o 
  -3   0   7        2.09        2.74      1.42 o 
  -2   0   7     2113.87     2148.03     13.73 o 
  -1   0   7     3748.46     3834.66     15.45 o 
   0   0   7      165.40      147.92      1.94 o 
   1   0   7       23.92       19.73      1.06 o 
   2   0   7       52.89       50.65      2.21 o 
   3   0   7       25.18       20.76      1.98 o 
   4   0   7      124.55      123.37      5.28 o 
   5   0   7      343.99      361.18      8.78 o 
   6   0   7       44.86       50.44      7.32 o 
  -7   1   7      344.36      341.70     14.96 o 
  -6   1   7       13.88       14.95      5.46 o 
  -5   1   7      358.68      348.01     12.70 o 
  -4   1   7     1268.45     1248.97     20.66 o 
  -3   1   7      814.31      801.73      6.93 o 
  -2   1   7       61.30       60.02      1.98 o 
  -1   1   7       81.77       83.68      1.74 o 
   0   1   7        3.29        4.18      0.82 o 
   1   1   7      602.51      585.58      4.10 o 
   2   1   7      836.36      869.16     14.61 o 
   3   1   7     1018.82      998.10     18.89 o 
   4   1   7       48.88       51.03      4.09 o 
   5   1   7      592.40      594.07     11.24 o 
   6   1   7        7.12        6.26      4.12 o 
  -7   2   7       72.94       73.76      8.10 o 
  -6   2   7      284.40      259.31     12.35 o 
  -5   2   7       62.27       53.17      7.07 o 
  -4   2   7      306.08      309.30     11.22 o 
  -3   2   7        7.13        8.82      1.33 o 
  -2   2   7      572.27      531.49      5.39 o 
  -1   2   7     1552.31     1555.94      9.29 o 
   0   2   7     3300.13     3324.46     18.00 o 
   1   2   7        8.74       17.56      2.35 o 
   2   2   7       14.00       13.46      2.87 o 
   3   2   7      392.48      398.50      8.39 o 
   4   2   7       49.24       55.02      5.78 o 
   5   2   7       47.09       42.00      4.63 o 
   6   2   7      253.01      262.88      8.83 o 
  -7   3   7      108.11      110.97      6.73 o 
  -6   3   7      235.47      254.77      8.69 o 
  -5   3   7       87.90       84.52      5.26 o 
  -4   3   7       23.35       27.46      3.84 o 
  -3   3   7       92.77       91.39      4.59 o 
  -2   3   7     1044.45     1073.78     11.47 o 
  -1   3   7       10.45       16.98      3.85 o 
   0   3   7      795.08      751.74      7.79 o 
   1   3   7      445.75      458.28      6.41 o 
   2   3   7       45.99       46.43      3.08 o 
   3   3   7      278.19      271.29      6.08 o 
   4   3   7      259.65      259.73      6.51 o 
   5   3   7        8.10        7.87      3.19 o 
   6   3   7      374.13      390.43      8.95 o 
  -6   4   7      187.06      161.08      7.50 o 
  -5   4   7        2.35        6.04      3.91 o 
  -4   4   7      511.95      502.94     10.10 o 
  -3   4   7      409.14      416.00      8.44 o 
  -2   4   7     1134.31     1136.37     20.14 o 
  -1   4   7      601.26      589.70     14.09 o 
   0   4   7        0.92        1.98      2.27 o 
   1   4   7      212.84      204.52      4.93 o 
   2   4   7      341.20      317.64      6.37 o 
   3   4   7      133.77      144.66      5.10 o 
   4   4   7      402.68      397.90      8.07 o 
   5   4   7      522.49      537.45     11.50 o 
  -6   5   7       76.45       77.35      6.06 o 
  -5   5   7       15.63       25.86      4.14 o 
  -4   5   7      126.99      138.56      6.15 o 
  -3   5   7       85.43       88.20      7.87 o 
  -2   5   7       34.62       32.49      5.79 o 
  -1   5   7      193.18      185.90      9.37 o 
   0   5   7       31.91       35.06      3.54 o 
   1   5   7      720.00      717.98     11.37 o 
   2   5   7      261.00      245.01      6.08 o 
   3   5   7        3.56        5.56      3.20 o 
   4   5   7        0.35        0.00      3.16 o 
  -5   6   7       82.52       92.96      9.01 o 
  -4   6   7      174.50      196.28     11.59 o 
  -3   6   7        1.94        5.46      5.53 o 
  -2   6   7      206.83      209.99     10.81 o 
  -1   6   7      106.75       98.74      8.07 o 
   0   6   7      143.03      144.84      9.06 o 
   1   6   7       12.31        9.52      3.19 o 
   2   6   7      173.31      170.53      6.91 o 
   3   6   7        4.10        6.62      3.25 o 
   4   6   7        0.55        0.00      3.38 o 
  -4   7   7        4.12        9.75      5.99 o 
  -3   7   7       74.41       67.31      7.89 o 
  -2   7   7      212.69      229.44     12.36 o 
  -1   7   7       72.82       73.48      8.18 o 
   0   7   7      180.85      192.15     11.23 o 
   1   7   7      178.59      176.62      7.28 o 
   2   7   7       47.53       48.13      4.96 o 
   3   7   7       37.62       33.65      4.84 o 
  -2   8   7       66.60       76.56      8.86 o 
  -1   8   7       84.00       95.19      9.69 o 
   0   8   7      142.59      132.25     10.57 o 
  -1  -9   8       78.88       91.04      9.25 o 
   0  -9   8      120.96      136.91      6.76 o 
  -3  -8   8      197.65      208.00     12.28 o 
  -2  -8   8      179.07      194.68     11.47 o 
  -1  -8   8        1.55        1.11      4.06 o 
   0  -8   8      237.62      240.37      8.13 o 
   1  -8   8      340.07      327.76      9.43 o 
   2  -8   8      147.83      133.24      9.40 o 
   3  -8   8        3.42        5.53      5.86 o 
  -4  -7   8      125.77      124.38      6.57 o 
  -3  -7   8       44.03       51.34     12.59 o 
  -2  -7   8      595.71      579.40     11.61 o 
  -1  -7   8      145.83      148.13      6.56 o 
   0  -7   8        1.40        2.45      3.58 o 
   1  -7   8       57.41       65.95      5.19 o 
   2  -7   8     1429.72     1375.97     25.15 o 
   3  -7   8      964.47      900.70     21.29 o 
   4  -7   8      412.69      372.88     15.05 o 
  -5  -6   8       69.79       63.70      8.08 o 
  -4  -6   8       62.73       63.84      4.00 o 
  -3  -6   8      148.00      159.79      5.21 o 
  -2  -6   8       46.51       47.58      4.69 o 
  -1  -6   8      378.56      391.23      7.10 o 
   0  -6   8     1753.70     1713.34     17.16 o 
   1  -6   8      560.34      583.41     15.45 o 
   2  -6   8      345.64      324.49     12.25 o 
   3  -6   8       24.48       19.31      6.03 o 
   4  -6   8       58.22       62.02      7.48 o 
   5  -6   8       22.98       20.80      6.83 o 
  -6  -5   8      206.90      204.31     12.45 o 
  -5  -5   8      129.47      139.13      7.38 o 
  -4  -5   8        4.20        7.07      3.37 o 
  -3  -5   8       28.50       25.21      2.97 o 
  -2  -5   8     1413.71     1366.45     15.12 o 
  -1  -5   8      694.05      691.43      8.34 o 
   0  -5   8      571.19      561.97     14.29 o 
   1  -5   8       55.39       55.40      6.13 o 
   2  -5   8       13.11       16.58      4.88 o 
   3  -5   8       28.84       29.81      5.53 o 
   4  -5   8      333.55      313.48     12.43 o 
   5  -5   8        2.07        4.18      5.47 o 
  -6  -4   8      335.23      332.63     14.89 o 
  -5  -4   8       28.42       35.57      6.34 o 
  -4  -4   8      251.47      250.31     10.71 o 
  -3  -4   8      198.69      190.75      4.90 o 
  -2  -4   8      675.58      650.77      7.82 o 
  -1  -4   8       24.12       22.71      2.16 o 
   0  -4   8        7.41       10.53      4.28 o 
   1  -4   8      412.18      414.74      7.58 o 
   2  -4   8        3.29        2.48      4.24 o 
   3  -4   8       92.10      101.88      7.16 o 
   4  -4   8      127.53      124.65      8.10 o 
   5  -4   8      353.11      356.00     13.25 o 
   6  -4   8        3.71        4.85      5.14 o 
  -7  -3   8        0.43        8.38      5.83 o 
  -6  -3   8        1.50        3.96      5.76 o 
  -5  -3   8     1100.81     1155.55     23.09 o 
  -4  -3   8      425.87      424.69     12.95 o 
  -3  -3   8        1.09        1.02      2.23 o 
  -2  -3   8       88.97      110.62      2.43 o 
  -1  -3   8      549.61      516.78      5.24 o 
   0  -3   8        4.63        0.87      2.36 o 
   1  -3   8     1613.21     1588.83     24.77 o 
   2  -3   8      732.30      799.37     10.14 o 
   3  -3   8      233.57      223.65      8.90 o 
   4  -3   8      221.40      209.88      9.21 o 
   5  -3   8       46.41       53.61      6.22 o 
   6  -3   8       78.79       80.17      7.59 o 
  -7  -2   8      460.52      460.21     18.19 o 
  -6  -2   8       11.04       12.65      5.48 o 
  -5  -2   8        1.37        0.00      4.80 o 
  -4  -2   8      544.59      553.12     14.25 o 
  -3  -2   8       94.90       84.44      5.75 o 
  -2  -2   8       34.16       53.57      2.08 o 
  -1  -2   8        7.59        5.87      2.73 o 
   0  -2   8     2653.16     2864.31     12.12 o 
   1  -2   8      312.11      328.87      4.69 o 
   2  -2   8        6.66        6.37      3.31 o 
   3  -2   8      313.78      284.07      9.24 o 
   4  -2   8      292.67      284.58      9.84 o 
   5  -2   8       10.39       13.50      3.63 o 
   6  -2   8      302.21      292.96     13.34 o 
  -7  -1   8       97.26      102.33      9.55 o 
  -6  -1   8      428.45      411.23     15.19 o 
  -5  -1   8      560.42      543.45     15.61 o 
  -4  -1   8        0.70        0.00      4.05 o 
  -3  -1   8        3.27        9.43      3.50 o 
  -2  -1   8     2233.70     2298.24     12.02 o 
  -1  -1   8      557.39      519.80      3.81 o 
   0  -1   8      190.49      172.41      2.34 o 
   1  -1   8     1247.24     1194.72     10.81 o 
   2  -1   8       24.74       19.34      1.92 o 
   3  -1   8        3.58        8.31      4.70 o 
   4  -1   8       73.07       75.93      4.25 o 
   5  -1   8      107.04      108.40      8.63 o 
   6  -1   8       75.85       92.66      8.47 o 
  -7   0   8       94.64      109.44      9.34 o 
  -6   0   8       10.15        8.05      5.14 o 
  -5   0   8      175.09      164.33      9.13 o 
  -4   0   8       91.01       89.99      6.79 o 
  -3   0   8     1135.47     1115.25     18.68 o 
  -2   0   8      222.59      224.04      3.44 o 
  -1   0   8     2169.39     2190.69     11.84 o 
   0   0   8       26.53       34.34      1.26 o 
   1   0   8     1178.47     1145.52      7.74 o 
   2   0   8      219.94      220.28      4.13 o 
   3   0   8      600.17      573.28     13.85 o 
   4   0   8       10.46        9.93      4.85 o 
   5   0   8       17.21        8.97      5.18 o 
   6   0   8       55.50       57.77      8.31 o 
  -7   1   8       14.77       16.57      5.53 o 
  -6   1   8       93.33       84.56      8.38 o 
  -5   1   8      492.84      504.24     15.30 o 
  -4   1   8       42.51       43.88      5.81 o 
  -3   1   8       26.22       21.17      2.33 o 
  -2   1   8      617.72      612.26      5.76 o 
  -1   1   8     1561.94     1608.18      7.76 o 
   0   1   8      997.07     1031.88      7.52 o 
   1   1   8      365.00      327.19      4.33 o 
   2   1   8        1.52        1.57      3.61 o 
   3   1   8        4.29        6.13      4.01 o 
   4   1   8       20.79       21.43      3.71 o 
   5   1   8       12.57       12.57      3.60 o 
   6   1   8      169.35      171.07      7.42 o 
  -7   2   8       10.66        5.75      6.49 o 
  -6   2   8      158.23      152.94     10.40 o 
  -5   2   8       28.92       20.28      5.73 o 
  -4   2   8      525.78      515.30     14.47 o 
  -3   2   8       76.24       71.19      2.88 o 
  -2   2   8     1174.54     1175.70     12.32 o 
  -1   2   8      210.80      194.37      4.01 o 
   0   2   8      545.26      557.60      7.95 o 
   1   2   8      765.61      788.10      9.86 o 
   2   2   8      154.37      152.19      7.43 o 
   3   2   8        6.72        7.12      3.09 o 
   4   2   8       50.68       48.76      4.49 o 
   5   2   8       11.84       11.91      4.09 o 
   6   2   8      216.04      227.37      8.50 o 
  -6   3   8      133.69      140.14     10.22 o 
  -5   3   8      443.67      413.48     14.64 o 
  -4   3   8      401.67      417.28     13.72 o 
  -3   3   8       11.66       10.44      4.51 o 
  -2   3   8       19.15       16.38      2.87 o 
  -1   3   8     1704.83     1710.76     19.09 o 
   0   3   8       12.68       13.64      2.07 o 
   1   3   8       91.99       79.25      3.35 o 
   2   3   8        0.82        1.32      2.71 o 
   3   3   8       21.54       29.15      3.28 o 
   4   3   8      659.97      664.81     10.01 o 
   5   3   8      246.53      247.89      9.71 o 
  -6   4   8       80.41       80.26      6.03 o 
  -5   4   8       14.11       14.90      3.92 o 
  -4   4   8      113.99      100.58      5.35 o 
  -3   4   8      765.88      764.36     11.52 o 
  -2   4   8       24.69       20.00      5.14 o 
  -1   4   8      770.14      753.28     16.46 o 
   0   4   8        1.85        3.73      2.43 o 
   1   4   8       81.97       90.97      3.82 o 
   2   4   8      219.58      205.51      5.53 o 
   3   4   8      361.76      358.27      7.47 o 
   4   4   8        6.62        9.74      3.37 o 
   5   4   8       58.51       54.86      4.46 o 
  -5   5   8       13.70        6.89      3.79 o 
  -4   5   8       89.48       88.48      8.66 o 
  -3   5   8      243.43      247.20     11.56 o 
  -2   5   8        6.93        7.93      5.30 o 
  -1   5   8       80.59       78.54      6.95 o 
   0   5   8      501.74      476.01     14.43 o 
   1   5   8      202.32      215.24      6.89 o 
   2   5   8       26.06       27.72      3.52 o 
   3   5   8       50.59       50.84      4.23 o 
   4   5   8      319.11      312.41      7.83 o 
  -5   6   8       12.13       17.37      6.61 o 
  -4   6   8        0.57        0.81      5.08 o 
  -3   6   8      230.71      229.06     11.90 o 
  -2   6   8      248.66      240.29     11.77 o 
  -1   6   8       15.31       19.41      5.49 o 
   0   6   8      220.14      228.21     11.33 o 
   1   6   8      214.98      211.45      7.38 o 
   2   6   8      155.98      169.37      6.88 o 
   3   6   8       62.31       50.90      4.11 o 
  -3   7   8        3.58        5.90      4.97 o 
  -2   7   8      140.21      133.68     10.48 o 
  -1   7   8      449.35      454.72     16.60 o 
   0   7   8       12.74       16.24      5.54 o 
   1   7   8      161.93      170.87      7.28 o 
   2   7   8       39.99       42.38      7.07 o 
  -3  -8   9       27.64       28.22      7.37 o 
  -2  -8   9       95.11       91.79      6.31 o 
  -1  -8   9       10.58       13.22      4.20 o 
   0  -8   9      110.53      117.28      6.21 o 
   1  -8   9      687.42      681.33     19.19 o 
   2  -8   9      128.20      113.67      9.11 o 
  -4  -7   9       21.99       22.07      4.24 o 
  -3  -7   9       28.21       24.40      4.47 o 
  -2  -7   9       40.21       43.82      4.90 o 
  -1  -7   9       73.12       70.80      5.65 o 
   0  -7   9      634.01      622.81     11.67 o 
   1  -7   9     1285.64     1320.10     24.76 o 
   2  -7   9      127.06      123.55      9.41 o 
   3  -7   9        0.54        2.54      5.14 o 
   4  -7   9      360.94      384.26     14.85 o 
  -5  -6   9       82.29       75.30      5.72 o 
  -4  -6   9        1.94        0.00      3.35 o 
  -3  -6   9        7.46        7.20      2.78 o 
  -2  -6   9     2445.59     2369.70     21.67 o 
  -1  -6   9     2339.37     2314.90     21.35 o 
   0  -6   9      293.27      287.70     11.55 o 
   1  -6   9        3.66        4.80      5.49 o 
   2  -6   9      832.06      799.36     19.11 o 
   3  -6   9      169.25      147.82      9.42 o 
   4  -6   9        4.21        7.65      4.80 o 
  -6  -5   9        6.82        5.87      6.57 o 
  -5  -5   9       20.34       20.19      4.05 o 
  -4  -5   9      555.61      554.72     11.39 o 
  -3  -5   9      736.80      739.61      9.60 o 
  -2  -5   9      266.36      252.63      7.39 o 
  -1  -5   9     1120.63     1073.37     19.98 o 
   0  -5   9      815.50      768.69     17.02 o 
   1  -5   9      318.80      321.03     11.61 o 
   2  -5   9      135.07      151.02      8.73 o 
   3  -5   9      321.58      312.43     12.16 o 
   4  -5   9       78.26       65.08      7.72 o 
   5  -5   9        5.02        2.06      5.67 o 
  -6  -4   9      816.29      831.08     22.30 o 
  -5  -4   9      501.72      532.66     16.49 o 
  -4  -4   9      216.04      220.87     10.19 o 
  -3  -4   9      515.60      501.30      7.48 o 
  -2  -4   9      157.95      155.98      4.37 o 
  -1  -4   9      218.23      214.34      9.41 o 
   0  -4   9      566.82      572.84     13.88 o 
   1  -4   9      113.19      123.90      4.92 o 
   2  -4   9       23.03       27.31      5.00 o 
   3  -4   9      131.90      145.22      8.34 o 
   4  -4   9      365.56      349.42     12.58 o 
   5  -4   9       67.29       69.59      6.89 o 
  -6  -3   9      933.16      943.25     23.15 o 
  -5  -3   9      419.44      395.46     14.41 o 
  -4  -3   9        2.25        3.22      4.38 o 
  -3  -3   9        0.76        0.00      3.85 o 
  -2  -3   9       34.32       26.76      2.13 o 
  -1  -3   9      288.39      302.11     10.02 o 
   0  -3   9     1238.15     1302.65     13.46 o 
   1  -3   9     1758.32     1802.09     15.68 o 
   2  -3   9      144.36      154.25      5.25 o 
   3  -3   9       11.25        9.94      4.16 o 
   4  -3   9       14.04       18.96      5.19 o 
   5  -3   9        0.78        1.99      3.97 o 
   6  -3   9      142.59      142.40     10.88 o 
  -7  -2   9      111.75      101.26      9.80 o 
  -6  -2   9       28.65       32.76      6.59 o 
  -5  -2   9      863.34      866.83     20.06 o 
  -4  -2   9      277.45      263.73     10.51 o 
  -3  -2   9       20.41       25.13      4.38 o 
  -2  -2   9      156.81      163.62      3.92 o 
  -1  -2   9      166.83      161.56      2.86 o 
   0  -2   9       90.80      114.64      3.35 o 
   1  -2   9      413.81      410.52      5.60 o 
   2  -2   9     1000.45     1003.58     11.59 o 
   3  -2   9        6.74        8.45      4.01 o 
   4  -2   9      298.35      296.12      7.71 o 
   5  -2   9        9.26        9.16      5.65 o 
   6  -2   9        0.88        3.75      6.11 o 
  -7  -1   9      257.35      262.10     14.19 o 
  -6  -1   9       11.32       10.80      5.14 o 
  -5  -1   9      149.48      135.60      8.92 o 
  -4  -1   9      683.77      696.20     16.16 o 
  -3  -1   9      202.62      186.01      8.07 o 
  -2  -1   9       13.24       23.89      1.65 o 
  -1  -1   9     1137.22      973.37      6.73 o 
   0  -1   9      821.43      850.17      7.52 o 
   1  -1   9       79.84       78.26      2.50 o 
   2  -1   9      140.66      128.04      4.50 o 
   3  -1   9       15.84       14.76      2.77 o 
   4  -1   9        0.61        1.36      4.72 o 
   5  -1   9       44.82       45.59      6.89 o 
   6  -1   9      263.58      272.63     13.44 o 
  -7   0   9       60.03       64.11      8.67 o 
  -6   0   9      614.32      584.74     18.03 o 
  -5   0   9        0.89        1.76      4.88 o 
  -4   0   9       38.50       38.14      5.65 o 
  -3   0   9      849.77      816.38     15.88 o 
  -2   0   9       36.12       30.92      1.81 o 
  -1   0   9        6.24        6.23      1.08 o 
   0   0   9       12.07       20.86      1.55 o 
   1   0   9     1019.71      992.97      9.95 o 
   2   0   9      776.43      757.92      9.26 o 
   3   0   9       80.15       68.69      6.30 o 
   4   0   9      361.00      360.88     12.77 o 
   5   0   9      137.77      138.85      9.50 o 
   6   0   9        1.86        3.14      5.90 o 
  -7   1   9       59.15       67.67      8.93 o 
  -6   1   9       25.05       32.38      7.18 o 
  -5   1   9       54.13       50.58      6.62 o 
  -4   1   9      173.54      172.30      9.11 o 
  -3   1   9      194.55      178.62      4.23 o 
  -2   1   9      363.77      350.88      5.58 o 
  -1   1   9      991.53     1006.95      8.30 o 
   0   1   9      412.26      374.79      4.51 o 
   1   1   9      106.26      106.44      3.84 o 
   2   1   9      933.24      904.96     16.39 o 
   3   1   9       53.72       53.34      5.84 o 
   4   1   9       47.83       41.33      6.00 o 
   5   1   9       12.27       11.17      5.72 o 
   6   1   9       75.46       80.62      8.47 o 
  -6   2   9      242.47      246.46     12.74 o 
  -5   2   9      220.80      218.86     11.29 o 
  -4   2   9        3.98        4.15      4.79 o 
  -3   2   9      323.25      326.77      7.40 o 
  -2   2   9        1.76        4.00      2.79 o 
  -1   2   9      238.94      235.65      4.64 o 
   0   2   9     3064.05     3034.17     18.98 o 
   1   2   9      421.91      410.71      7.57 o 
   2   2   9      407.06      382.22     11.66 o 
   3   2   9      131.81      122.17      7.93 o 
   4   2   9        2.56        1.32      5.34 o 
   5   2   9       43.62       37.54      4.96 o 
  -6   3   9       21.78       15.49      6.24 o 
  -5   3   9        7.77        7.73      5.49 o 
  -4   3   9       12.86       12.47      5.58 o 
  -3   3   9      700.25      698.48     16.72 o 
  -2   3   9      411.02      411.23      8.22 o 
  -1   3   9      406.90      375.69      7.85 o 
   0   3   9      129.40      121.02      3.73 o 
   1   3   9      431.58      440.28      9.27 o 
   2   3   9        0.53        0.00      3.00 o 
   3   3   9       23.09       29.50      3.97 o 
   4   3   9       35.17       37.89      3.73 o 
   5   3   9       87.48       88.35      4.97 o 
  -6   4   9       30.87       29.88      7.44 o 
  -5   4   9      368.64      360.06     15.06 o 
  -4   4   9       16.63       15.87      6.13 o 
  -3   4   9       94.68       84.98      7.25 o 
  -2   4   9      164.63      146.48      8.75 o 
  -1   4   9      609.94      610.65     15.47 o 
   0   4   9      421.77      407.97      8.77 o 
   1   4   9      363.67      373.83      6.80 o 
   2   4   9       55.56       64.30      4.82 o 
   3   4   9       49.40       45.95      4.79 o 
   4   4   9      200.03      188.65      6.39 o 
  -5   5   9       72.98       85.03      8.38 o 
  -4   5   9      626.60      648.15     19.06 o 
  -3   5   9      132.73      133.50      9.74 o 
  -2   5   9      208.96      199.28     10.27 o 
  -1   5   9       41.93       42.18      6.07 o 
   0   5   9        4.57        8.33      5.00 o 
   1   5   9       91.85       79.38      4.17 o 
   2   5   9      849.96      811.58     13.35 o 
   3   5   9      121.07      110.13      5.17 o 
   4   5   9       40.72       44.32      4.35 o 
  -4   6   9       39.69       34.66      7.60 o 
  -3   6   9      225.33      219.66     12.41 o 
  -2   6   9        2.07        1.77      6.16 o 
  -1   6   9       94.19      102.56      8.77 o 
   0   6   9      831.96      826.34     20.66 o 
   1   6   9       24.64       25.58      4.24 o 
   2   6   9        6.47        5.18      5.70 o 
   3   6   9        2.76        0.00      4.21 o 
  -3   7   9      156.92      154.03     11.06 o 
  -2   7   9       64.59       57.34      8.05 o 
  -1   7   9        1.40        0.00      5.30 o 
   0   7   9      141.17      137.28     10.10 o 
   1   7   9      107.38       85.80      8.35 o 
  -2  -8  10      173.49      165.54      7.47 o 
  -1  -8  10       76.23       72.98      8.05 o 
   0  -8  10        6.13        0.29      6.43 o 
   1  -8  10       23.90       34.92      7.37 o 
   2  -8  10       90.41       86.73      8.60 o 
  -4  -7  10       44.10       44.39      6.58 o 
  -3  -7  10       64.51       62.42      6.04 o 
  -2  -7  10        5.36        7.05      4.21 o 
  -1  -7  10      198.75      181.58     10.34 o 
   0  -7  10      128.28      141.56      9.55 o 
   1  -7  10        7.67        3.30      5.76 o 
   2  -7  10      596.94      560.73     17.38 o 
   3  -7  10       19.84       17.58      5.80 o 
  -5  -6  10        0.73        1.29      3.51 o 
  -4  -6  10      115.31      104.86      6.07 o 
  -3  -6  10      152.32      153.45      6.60 o 
  -2  -6  10        0.65        0.09      3.96 o 
  -1  -6  10      169.40      163.18      9.65 o 
   0  -6  10      414.26      399.00     13.72 o 
   1  -6  10      576.06      573.68     16.43 o 
   2  -6  10      131.99      135.50      9.21 o 
   3  -6  10      203.75      180.84     10.48 o 
   4  -6  10      226.95      235.41     11.91 o 
  -5  -5  10      390.49      413.80     10.84 o 
  -4  -5  10      773.92      743.50     13.28 o 
  -3  -5  10        5.91        4.62      2.41 o 
  -2  -5  10      561.34      537.07     10.31 o 
  -1  -5  10     1487.72     1463.88     23.98 o 
   0  -5  10      424.80      415.80     13.42 o 
   1  -5  10      288.02      282.68     11.14 o 
   2  -5  10      551.45      560.12     15.50 o 
   3  -5  10      643.55      601.39     16.66 o 
   4  -5  10      345.57      324.25     13.13 o 
   5  -5  10      184.12      189.45     11.22 o 
  -6  -4  10       60.69       63.60      8.76 o 
  -5  -4  10        1.81        3.60      5.34 o 
  -4  -4  10      550.26      575.47     15.86 o 
  -3  -4  10      172.84      183.57      6.29 o 
  -2  -4  10        3.24        5.02      5.08 o 
  -1  -4  10      563.80      569.70     14.71 o 
   0  -4  10     1269.68     1260.76     14.28 o 
   1  -4  10       11.71        8.12      3.06 o 
   2  -4  10     1417.28     1384.46     22.53 o 
   3  -4  10      136.03      137.59      8.36 o 
   4  -4  10       79.00       63.56      6.74 o 
   5  -4  10        5.06        0.74      4.32 o 
  -6  -3  10      471.75      484.16     17.13 o 
  -5  -3  10       80.97       80.63      7.76 o 
  -4  -3  10      106.07      109.56      7.72 o 
  -3  -3  10       89.19       94.55      4.81 o 
  -2  -3  10      117.88      120.74      4.73 o 
  -1  -3  10       93.06       90.00      4.78 o 
   0  -3  10     3454.37     3448.91     53.59 o 
   1  -3  10      246.41      253.71      6.78 o 
   2  -3  10      478.90      490.78      9.00 o 
   3  -3  10       17.43       21.27      4.81 o 
   4  -3  10       27.71       33.50      5.46 o 
   5  -3  10      116.59      116.30      8.16 o 
  -6  -2  10      200.60      209.39     11.95 o 
  -5  -2  10     1463.16     1451.97     26.04 o 
  -4  -2  10       44.36       44.82      5.73 o 
  -3  -2  10      699.91      692.20     14.79 o 
  -2  -2  10       34.15       26.29      1.82 o 
  -1  -2  10      358.99      366.89      8.60 o 
   0  -2  10     1012.59     1027.73     10.86 o 
   1  -2  10      645.57      655.83      9.24 o 
   2  -2  10        0.72        2.21      2.68 o 
   3  -2  10       76.24       75.76      4.49 o 
   4  -2  10      177.20      162.87      6.30 o 
   5  -2  10      291.36      280.40     13.09 o 
  -6  -1  10        8.61        6.44      5.25 o 
  -5  -1  10      585.83      584.68     16.85 o 
  -4  -1  10      115.45      109.77      7.59 o 
  -3  -1  10      389.53      373.86     11.09 o 
  -2  -1  10     1042.23     1039.48      9.63 o 
  -1  -1  10        4.84       12.20      2.06 o 
   0  -1  10       97.30       87.94      3.12 o 
   1  -1  10      177.72      179.66      4.34 o 
   2  -1  10        7.30        7.44      2.61 o 
   3  -1  10      356.96      353.29     12.24 o 
   4  -1  10      923.01      916.01     20.31 o 
   5  -1  10       31.08       31.57      6.85 o 
  -6   0  10       82.73       84.17      8.64 o 
  -5   0  10      120.17      113.94      8.49 o 
  -4   0  10     1535.48     1541.57     24.43 o 
  -3   0  10        6.86        7.42      3.82 o 
  -2   0  10       52.99       49.06      3.59 o 
  -1   0  10      173.11      193.63      4.31 o 
   0   0  10       18.48       36.18      1.93 o 
   1   0  10       33.93       35.01      2.84 o 
   2   0  10     1791.43     1756.99     23.20 o 
   3   0  10      355.39      341.65     11.81 o 
   4   0  10       49.99       49.76      6.56 o 
   5   0  10       10.20        9.57      5.01 o 
  -6   1  10      257.59      247.18     12.84 o 
  -5   1  10       42.89       36.90      6.36 o 
  -4   1  10       12.69       13.28      4.89 o 
  -3   1  10      253.65      252.28     10.30 o 
  -2   1  10        0.72        2.29      2.60 o 
  -1   1  10        9.21        9.48      2.76 o 
   0   1  10      376.62      347.07      6.79 o 
   1   1  10      705.26      670.89      9.80 o 
   2   1  10      706.18      682.34     15.06 o 
   3   1  10       19.06       13.98      4.74 o 
   4   1  10       13.92       11.89      4.11 o 
   5   1  10       31.01       33.23      7.13 o 
  -6   2  10      186.99      194.48     11.98 o 
  -5   2  10      191.17      195.15     10.94 o 
  -4   2  10      389.36      385.41     13.46 o 
  -3   2  10      349.92      352.74      8.09 o 
  -2   2  10      181.42      184.67      6.02 o 
  -1   2  10      588.61      565.13      7.21 o 
   0   2  10      863.36      829.67     10.54 o 
   1   2  10       33.49       30.34      3.10 o 
   2   2  10      141.25      144.34      8.14 o 
   3   2  10      233.57      231.97     10.36 o 
   4   2  10       70.54       63.60      7.05 o 
   5   2  10      262.36      264.42     13.35 o 
  -6   3  10        1.59        1.23      6.49 o 
  -5   3  10       24.82       27.18      6.48 o 
  -4   3  10      163.04      160.63      9.63 o 
  -3   3  10        8.16        6.66      4.90 o 
  -2   3  10      175.02      169.27      5.98 o 
  -1   3  10      228.46      225.05      6.62 o 
   0   3  10      742.40      745.97     10.94 o 
   1   3  10       50.68       48.40      3.72 o 
   2   3  10      104.54       94.80      4.82 o 
   3   3  10      464.28      456.63     14.76 o 
   4   3  10       86.60       84.19      5.88 o 
   5   3  10        0.89        1.56      3.89 o 
  -5   4  10        0.55        1.96      6.68 o 
  -4   4  10       22.19       24.88      6.21 o 
  -3   4  10       90.20       95.49      7.94 o 
  -2   4  10      181.58      174.41      9.55 o 
  -1   4  10        0.94        1.73      3.01 o 
   0   4  10       93.54      108.55      5.24 o 
   1   4  10      473.07      463.59      9.50 o 
   2   4  10      231.28      224.85      7.44 o 
   3   4  10       65.43       67.83      5.42 o 
   4   4  10       82.25       84.39      6.12 o 
  -5   5  10      282.45      284.91     14.06 o 
  -4   5  10      364.80      359.46     15.11 o 
  -3   5  10        5.69        5.18      5.53 o 
  -2   5  10       20.31       24.65      6.06 o 
  -1   5  10       10.87        9.42      4.87 o 
   0   5  10      221.56      212.28     10.76 o 
   1   5  10      352.52      332.88      7.20 o 
   2   5  10      117.91      114.21      7.76 o 
   3   5  10       27.43       37.03      5.08 o 
  -4   6  10       22.41       13.31      6.45 o 
  -3   6  10        0.41        0.11      5.96 o 
  -2   6  10      249.66      244.90     12.39 o 
  -1   6  10      372.69      368.11     14.85 o 
   0   6  10       34.01       38.69      6.75 o 
   1   6  10      127.16      130.94      9.98 o 
   2   6  10       72.91       70.76      7.97 o 
  -1   7  10       66.04       57.82      7.84 o 
   0   7  10      169.23      172.39     11.18 o 
  -2  -8  11        1.59        1.12      4.52 o 
  -1  -8  11        2.46        4.45      5.83 o 
   0  -8  11       60.39       63.26      7.72 o 
   1  -8  11      157.09      179.46     11.79 o 
  -3  -7  11       29.66       30.72      4.95 o 
  -2  -7  11       11.58       17.16      4.25 o 
  -1  -7  11        0.78        2.25      5.89 o 
   0  -7  11      207.27      220.55     11.97 o 
   1  -7  11       41.97       26.49      6.54 o 
   2  -7  11       21.12       24.64      6.19 o 
   3  -7  11      110.19      114.11      9.20 o 
  -4  -6  11        1.69        2.29      6.39 o 
  -3  -6  11       11.38       13.65      4.05 o 
  -2  -6  11      275.19      272.70     12.33 o 
  -1  -6  11       75.21       72.23      7.36 o 
   0  -6  11       10.71       13.10      5.84 o 
   1  -6  11      156.29      165.93     10.01 o 
   2  -6  11      136.01      136.26      9.09 o 
   3  -6  11      144.54      147.86      9.72 o 
   4  -6  11       41.43       45.11      7.66 o 
  -5  -5  11        2.29        5.39      3.63 o 
  -4  -5  11      488.62      481.09     11.06 o 
  -3  -5  11      594.23      591.02     17.09 o 
  -2  -5  11        9.71        5.48      5.49 o 
  -1  -5  11       56.89       55.47      6.72 o 
   0  -5  11      209.34      200.10     10.02 o 
   1  -5  11      159.85      162.61      9.23 o 
   2  -5  11      160.67      150.83      9.22 o 
   3  -5  11     1139.55     1125.34     22.81 o 
   4  -5  11       50.52       59.96      7.05 o 
  -6  -4  11      438.26      426.28     16.63 o 
  -5  -4  11      274.88      283.68     12.87 o 
  -4  -4  11      150.19      140.35      7.23 o 
  -3  -4  11       64.01       65.60      4.42 o 
  -2  -4  11      453.26      424.28     13.79 o 
  -1  -4  11      130.65      135.74      8.32 o 
   0  -4  11      380.41      374.66      8.52 o 
   1  -4  11      119.78      121.35      5.41 o 
   2  -4  11      275.82      276.06     11.03 o 
   3  -4  11      160.05      138.34      8.67 o 
   4  -4  11      349.22      317.21     12.43 o 
   5  -4  11       11.64       11.33      5.68 o 
  -6  -3  11       26.78       29.04      7.07 o 
  -5  -3  11      128.70      151.08      9.68 o 
  -4  -3  11      352.94      348.16     12.27 o 
  -3  -3  11      188.12      173.62      6.17 o 
  -2  -3  11      159.89      160.62      8.96 o 
  -1  -3  11       23.60       26.39      3.82 o 
   0  -3  11      760.05      769.28     11.54 o 
   1  -3  11      176.51      180.11      6.22 o 
   2  -3  11      537.14      544.46      9.92 o 
   3  -3  11      525.43      532.19     14.18 o 
   4  -3  11      424.89      403.82     13.06 o 
   5  -3  11      151.05      144.83     10.56 o 
  -6  -2  11        6.62        7.50      5.77 o 
  -5  -2  11       78.58       74.24      7.75 o 
  -4  -2  11       64.44       60.78      6.54 o 
  -3  -2  11      210.20      216.25      8.96 o 
  -2  -2  11      213.71      208.87      5.93 o 
  -1  -2  11     1167.59     1163.55     17.73 o 
   0  -2  11      334.01      361.56      5.99 o 
   1  -2  11     1315.75     1360.27     17.17 o 
   2  -2  11      106.76      108.66      4.11 o 
   3  -2  11      318.91      317.04      6.54 o 
   4  -2  11      146.00      145.03     10.01 o 
   5  -2  11      481.26      461.79     16.95 o 
  -6  -1  11       35.15       28.47      7.16 o 
  -5  -1  11      363.72      349.00     13.78 o 
  -4  -1  11      799.09      800.57     17.99 o 
  -3  -1  11      121.67      124.87      7.26 o 
  -2  -1  11       24.28       29.36      3.35 o 
  -1  -1  11       64.52       58.63      4.28 o 
   0  -1  11       90.55       93.60      3.37 o 
   1  -1  11     1157.18     1169.44     14.58 o 
   2  -1  11     2178.04     2143.38     19.12 o 
   3  -1  11      316.74      319.00     11.96 o 
   4  -1  11      419.38      387.88     14.32 o 
   5  -1  11        2.64        0.13      6.16 o 
  -6   0  11      499.87      479.55     17.15 o 
  -5   0  11       12.63       18.30      5.51 o 
  -4   0  11     1639.28     1588.55     25.58 o 
  -3   0  11      382.81      373.69     11.75 o 
  -2   0  11      473.98      471.08     10.92 o 
  -1   0  11       30.73       36.63      2.64 o 
   0   0  11     1289.40     1287.54     10.46 o 
   1   0  11       35.48       38.98      3.75 o 
   2   0  11       60.05       60.14      6.15 o 
   3   0  11      159.09      157.86      9.01 o 
   4   0  11      723.42      717.01     18.71 o 
   5   0  11       15.07        6.77      5.90 o 
  -6   1  11      230.25      228.63     12.84 o 
  -5   1  11      260.30      263.76     12.51 o 
  -4   1  11       59.95       58.34      6.86 o 
  -3   1  11      231.95      221.27      6.82 o 
  -2   1  11      290.81      289.86      8.45 o 
  -1   1  11      297.60      297.71      5.61 o 
   0   1  11       94.54      118.28      3.86 o 
   1   1  11     1029.48     1016.40     17.40 o 
   2   1  11       68.35       67.04      6.17 o 
   3   1  11      119.24      117.47      8.29 o 
   4   1  11       22.84       17.96      5.56 o 
   5   1  11        7.40       11.25      6.66 o 
  -6   2  11      108.84      107.33     10.06 o 
  -5   2  11      227.80      234.82     12.07 o 
  -4   2  11       47.79       51.99      6.78 o 
  -3   2  11      480.40      489.54      9.79 o 
  -2   2  11       87.37       87.26      4.88 o 
  -1   2  11       26.32       27.57      4.07 o 
   0   2  11      352.95      362.29      6.29 o 
   1   2  11       69.25       60.34      3.87 o 
   2   2  11      103.55      101.89      7.37 o 
   3   2  11      236.13      235.86     10.97 o 
   4   2  11      187.17      185.81     10.51 o 
  -5   3  11       39.57       33.10      7.00 o 
  -4   3  11      117.62      123.61      9.11 o 
  -3   3  11      446.33      447.29     14.52 o 
  -2   3  11      165.55      170.14      6.29 o 
  -1   3  11      209.95      204.83      6.61 o 
   0   3  11      136.51      134.00      5.26 o 
   1   3  11        6.42        4.01      2.24 o 
   2   3  11      266.69      249.21     11.10 o 
   3   3  11       31.76       38.58      6.51 o 
   4   3  11        1.31        0.62      3.75 o 
  -5   4  11       28.89       30.52      7.34 o 
  -4   4  11      282.98      277.84     13.12 o 
  -3   4  11       30.42       26.60      6.14 o 
  -2   4  11      350.36      358.42     13.44 o 
  -1   4  11       44.21       38.60      4.15 o 
   0   4  11      241.60      221.89      7.02 o 
   1   4  11      181.69      204.13      5.62 o 
   2   4  11       14.24       24.78      4.22 o 
   3   4  11      507.99      500.51     11.42 o 
  -4   5  11       28.38       26.60      6.55 o 
  -3   5  11      184.73      182.24     11.11 o 
  -2   5  11        2.54        1.95      5.26 o 
  -1   5  11       97.17      105.03      8.67 o 
   0   5  11       11.55       11.76      5.43 o 
   1   5  11      610.70      616.37     17.72 o 
   2   5  11       45.24       42.14      4.77 o 
   3   5  11       16.91       13.29      4.34 o 
  -3   6  11       15.64       15.23      5.99 o 
  -2   6  11        0.36        0.75      5.88 o 
  -1   6  11       36.91       47.87      7.07 o 
   0   6  11       97.34      105.18      9.17 o 
   1   6  11      205.41      199.50     11.52 o 
  -3  -7  12      159.56      163.09     10.85 o 
  -2  -7  12      189.88      194.17     11.67 o 
  -1  -7  12      214.90      223.25     12.33 o 
   0  -7  12        9.50       11.33      6.28 o 
   1  -7  12      320.86      358.98     15.06 o 
   2  -7  12        7.02        9.76      6.54 o 
  -4  -6  12      549.10      521.68     17.85 o 
  -3  -6  12       80.68       79.59      8.64 o 
  -2  -6  12       87.01       95.08      9.03 o 
  -1  -6  12      151.13      150.18      9.91 o 
   0  -6  12       27.32       27.37      6.65 o 
   1  -6  12        3.00        3.52      5.10 o 
   2  -6  12       20.76       23.62      6.58 o 
   3  -6  12       90.95       85.22      8.34 o 
  -5  -5  12       54.75       62.00      5.63 o 
  -4  -5  12      466.30      481.11     16.91 o 
  -3  -5  12      327.09      316.40     13.54 o 
  -2  -5  12      178.61      174.87     10.13 o 
  -1  -5  12       60.59       61.59      7.34 o 
   0  -5  12      143.59      154.21      9.25 o 
   1  -5  12       71.55       68.16      7.54 o 
   2  -5  12        5.07       10.86      4.97 o 
   3  -5  12      132.03      141.43      9.76 o 
   4  -5  12      376.56      393.10     15.03 o 
  -5  -4  12        1.47        3.90      4.28 o 
  -4  -4  12      222.27      239.20      8.01 o 
  -3  -4  12      185.75      166.57     10.22 o 
  -2  -4  12        6.23        2.40      4.99 o 
  -1  -4  12       87.72       88.31      7.55 o 
   0  -4  12      331.44      300.19      8.12 o 
   1  -4  12       15.45       22.59      3.87 o 
   2  -4  12      589.58      590.26     16.08 o 
   3  -4  12      372.55      371.91     13.41 o 
   4  -4  12      157.25      152.75      9.48 o 
  -6  -3  12      605.32      596.18     19.39 o 
  -5  -3  12      214.87      209.65     11.24 o 
  -4  -3  12        0.71        3.00      4.08 o 
  -3  -3  12        0.66        1.41      2.73 o 
  -2  -3  12       34.01       31.61      5.80 o 
  -1  -3  12       62.87       63.49      4.65 o 
   0  -3  12      272.61      278.84      7.85 o 
   1  -3  12        8.45       14.01      3.57 o 
   2  -3  12      176.66      177.67      6.57 o 
   3  -3  12      315.09      314.42     11.50 o 
   4  -3  12      253.89      239.09     12.32 o 
  -6  -2  12        6.15        5.84      6.07 o 
  -5  -2  12       28.25       24.22      6.14 o 
  -4  -2  12        1.75        1.84      4.43 o 
  -3  -2  12       23.28       24.96      4.10 o 
  -2  -2  12      170.48      181.09      8.84 o 
  -1  -2  12      452.10      459.14      9.55 o 
   0  -2  12      252.51      253.94      7.32 o 
   1  -2  12      451.40      454.46      7.30 o 
   2  -2  12        4.81        3.75      2.59 o 
   3  -2  12      149.46      146.69      6.44 o 
   4  -2  12      221.22      227.79     12.05 o 
   5  -2  12      346.78      334.93     14.85 o 
  -6  -1  12       43.45       44.59      7.39 o 
  -5  -1  12       99.43       97.36      8.43 o 
  -4  -1  12      128.26      132.13      8.59 o 
  -3  -1  12       79.73       79.68      6.49 o 
  -2  -1  12       23.62       24.98      2.73 o 
  -1  -1  12      269.94      271.62      7.43 o 
   0  -1  12      274.55      286.67      7.39 o 
   1  -1  12      777.74      802.31      9.26 o 
   2  -1  12        3.77        5.94      3.47 o 
   3  -1  12       64.18       67.53      6.97 o 
   4  -1  12     1567.68     1580.80     28.13 o 
   5  -1  12      139.10      127.73     10.12 o 
  -6   0  12       12.62        8.44      5.88 o 
  -5   0  12      110.45       99.25      8.92 o 
  -4   0  12     1205.03     1177.02     22.67 o 
  -3   0  12      405.15      396.21      9.08 o 
  -2   0  12      614.84      617.21     10.44 o 
  -1   0  12       85.39       91.58      3.66 o 
   0   0  12      310.37      327.91      7.54 o 
   1   0  12      147.92      166.96      8.75 o 
   2   0  12     3956.20     3765.76     36.75 o 
   3   0  12       29.20       34.70      6.22 o 
   4   0  12        9.72        7.12      6.07 o 
   5   0  12        5.94        0.00      6.03 o 
  -6   1  12      202.74      199.29     12.37 o 
  -5   1  12       61.89       72.13      8.08 o 
  -4   1  12      757.00      732.04     18.61 o 
  -3   1  12      729.59      735.33     14.23 o 
  -2   1  12      689.78      672.65     11.24 o 
  -1   1  12      402.33      394.45      8.47 o 
   0   1  12     1092.97     1063.10     12.99 o 
   1   1  12      298.26      283.51     10.01 o 
   2   1  12       86.07       84.30      7.04 o 
   3   1  12      442.18      420.03     14.34 o 
   4   1  12        3.05        4.74      5.76 o 
  -5   2  12      535.13      537.76     17.76 o 
  -4   2  12       65.51       58.74      7.14 o 
  -3   2  12     1184.95     1194.69     15.63 o 
  -2   2  12      262.19      271.89      7.75 o 
  -1   2  12       72.29       77.28      4.81 o 
   0   2  12       20.23       18.82      2.57 o 
   1   2  12       95.30      100.36      6.78 o 
   2   2  12        5.38        8.75      5.15 o 
   3   2  12       59.61       56.50      6.82 o 
   4   2  12      190.92      180.29     10.77 o 
  -5   3  12       21.39       23.66      6.26 o 
  -4   3  12        7.63       12.07      5.51 o 
  -3   3  12       58.07       62.95      7.63 o 
  -2   3  12     1374.90     1345.83     35.77 o 
  -1   3  12       34.86       30.37      3.93 o 
   0   3  12       63.61       64.44      4.13 o 
   1   3  12       47.85       37.05      3.05 o 
   2   3  12      108.78      128.00      8.87 o 
   3   3  12        1.15        3.33      4.97 o 
   4   3  12      331.33      335.92     10.40 o 
  -4   4  12      317.20      339.57     14.69 o 
  -3   4  12        4.09        3.50      5.56 o 
  -2   4  12        4.36        2.16      5.47 o 
  -1   4  12       45.33       59.62      4.76 o 
   0   4  12       95.65       77.96      4.95 o 
   1   4  12       38.03       35.27      4.06 o 
   2   4  12      234.31      214.62      7.71 o 
   3   4  12       46.00       58.53      8.35 o 
  -3   5  12      108.15      127.49      9.91 o 
  -2   5  12      642.38      616.84     18.61 o 
  -1   5  12      248.04      244.15     12.13 o 
   0   5  12      129.54      119.22      9.26 o 
   1   5  12       12.28       12.99      3.55 o 
   2   5  12        4.97        7.45      3.71 o 
  -1   6  12      150.12      142.55     10.78 o 
   0   6  12      223.72      235.29     12.81 o 
  -2  -7  13       38.74       41.64      7.67 o 
  -1  -7  13      238.84      213.67     12.57 o 
   0  -7  13      276.76      276.34     13.63 o 
   1  -7  13      431.37      477.79     17.19 o 
  -3  -6  13      345.39      347.65     15.04 o 
  -2  -6  13      302.45      296.95     13.66 o 
  -1  -6  13        3.83        5.74      6.13 o 
   0  -6  13       44.43       50.26      7.52 o 
   1  -6  13      121.86      141.32      9.96 o 
   2  -6  13      161.84      195.00     11.47 o 
  -4  -5  13      570.35      553.71     18.68 o 
  -3  -5  13       78.38       78.29      9.13 o 
  -2  -5  13      377.68      369.44     14.46 o 
  -1  -5  13      169.77      168.08     10.11 o 
   0  -5  13       34.15       46.57      7.08 o 
   1  -5  13       12.31        7.22      5.49 o 
   2  -5  13      478.54      497.89     16.26 o 
   3  -5  13        2.98        2.98      4.66 o 
  -5  -4  13      134.25      139.90      7.45 o 
  -4  -4  13      129.76      131.94     10.31 o 
  -3  -4  13      623.41      573.00     17.68 o 
  -2  -4  13       25.35       21.74      5.47 o 
  -1  -4  13      133.57      153.90      9.51 o 
   0  -4  13        4.99        0.38      3.50 o 
   1  -4  13      220.59      208.28      7.30 o 
   2  -4  13       33.53       41.87      6.73 o 
   3  -4  13       49.96       61.24      6.95 o 
   4  -4  13       10.70       11.62      4.66 o 
  -5  -3  13      176.75      183.39     10.68 o 
  -4  -3  13        2.94        0.08      3.52 o 
  -3  -3  13      587.04      576.83     16.82 o 
  -2  -3  13      459.76      422.71     14.19 o 
  -1  -3  13      486.40      497.11     10.49 o 
   0  -3  13       15.70       10.56      3.47 o 
   1  -3  13      471.98      474.18     10.15 o 
   2  -3  13       13.61       14.58      3.75 o 
   3  -3  13        0.87        0.00      3.49 o 
   4  -3  13      190.83      185.61     11.66 o 
  -5  -2  13       74.02       68.47      7.59 o 
  -4  -2  13      132.51      132.38      8.56 o 
  -3  -2  13       70.04       88.61      5.17 o 
  -2  -2  13      123.09      112.40      5.90 o 
  -1  -2  13        0.70        2.85      3.39 o 
   0  -2  13      365.02      387.36      9.06 o 
   1  -2  13      411.13      423.03      8.04 o 
   2  -2  13       83.75       89.03      4.11 o 
   3  -2  13      486.14      488.81     10.99 o 
   4  -2  13      336.86      338.34     14.53 o 
  -6  -1  13       23.38       23.92      6.66 o 
  -5  -1  13      302.16      294.31     13.26 o 
  -4  -1  13      122.97      124.97      8.59 o 
  -3  -1  13      223.88      232.94      9.83 o 
  -2  -1  13       15.58       22.46      3.76 o 
  -1  -1  13      115.28      109.93      5.48 o 
   0  -1  13        4.77        7.72      3.08 o 
   1  -1  13      214.25      224.75      8.77 o 
   2  -1  13       94.35       97.76      6.34 o 
   3  -1  13      338.68      345.08     13.42 o 
   4  -1  13      257.37      266.40     13.12 o 
  -5   0  13      340.59      342.35     14.42 o 
  -4   0  13       68.40       65.74      7.27 o 
  -3   0  13        0.65        1.69      3.08 o 
  -2   0  13      192.26      188.52      5.18 o 
  -1   0  13       63.55       65.90      4.56 o 
   0   0  13     1489.25     1488.96     25.05 o 
   1   0  13      929.47      952.18     18.12 o 
   2   0  13       32.67       37.65      6.12 o 
   3   0  13        0.90        0.00      5.10 o 
   4   0  13      192.04      186.30     11.06 o 
  -5   1  13       43.29       51.35      7.63 o 
  -4   1  13        6.52        6.87      5.57 o 
  -3   1  13       48.31       50.45      4.63 o 
  -2   1  13     1212.81     1227.49     15.53 o 
  -1   1  13       69.93       73.75      4.54 o 
   0   1  13       36.84       44.01      7.00 o 
   1   1  13      188.03      179.67      6.48 o 
   2   1  13     1499.65     1506.04     24.82 o 
   3   1  13       97.33      103.62      8.19 o 
   4   1  13       23.26       25.83      7.00 o 
  -5   2  13        3.17        1.08      5.80 o 
  -4   2  13      668.01      667.60     18.92 o 
  -3   2  13      764.63      753.31     13.11 o 
  -2   2  13       90.49       89.43      5.31 o 
  -1   2  13      542.68      534.61     10.63 o 
   0   2  13      412.08      438.44     14.51 o 
   1   2  13       16.33       14.46      4.34 o 
   2   2  13       78.93       80.73      7.84 o 
   3   2  13      206.82      211.33     11.29 o 
  -5   3  13      140.24      137.48     10.63 o 
  -4   3  13      102.76      115.63      9.51 o 
  -3   3  13      746.77      727.85     19.37 o 
  -2   3  13      481.01      484.74     12.91 o 
  -1   3  13       32.83       33.19      4.14 o 
   0   3  13      183.24      196.18      7.23 o 
   1   3  13        2.61        2.39      4.31 o 
   2   3  13      122.93      136.15      9.29 o 
   3   3  13      273.42      277.05     13.57 o 
  -4   4  13      134.01      138.15     10.74 o 
  -3   4  13       29.43       36.08      7.16 o 
  -2   4  13      530.92      541.29     17.03 o 
  -1   4  13       24.64       26.27      4.21 o 
   0   4  13       27.76       22.76      3.08 o 
   1   4  13        0.45        1.68      3.16 o 
   2   4  13       22.62       12.59      4.87 o 
  -2   5  13       18.78       20.75      6.05 o 
  -1   5  13       80.20       88.30      8.72 o 
   0   5  13        2.15        6.63      5.82 o 
   1   5  13      222.61      213.48     10.73 o 
  -3  -6  14      134.54      140.60     11.14 o 
  -2  -6  14      102.93      120.65     10.18 o 
  -1  -6  14       10.90        9.74      7.41 o 
   0  -6  14      385.18      388.78     15.28 o 
   1  -6  14       94.65      102.19      9.21 o 
   2  -6  14      225.01      233.02     12.49 o 
  -4  -5  14       67.30       67.45      9.18 o 
  -3  -5  14      340.28      352.15     15.17 o 
  -2  -5  14      445.89      434.41     15.95 o 
  -1  -5  14       27.39       27.37      6.59 o 
   0  -5  14      723.72      718.57     19.10 o 
   1  -5  14       94.30      108.11      9.44 o 
   2  -5  14       12.47       25.65      7.03 o 
  -4  -4  14       29.84       14.95      7.09 o 
  -3  -4  14      139.66      122.45      9.61 o 
  -2  -4  14      461.30      458.06     15.59 o 
  -1  -4  14      199.12      210.36     11.13 o 
   0  -4  14        3.70        1.86      3.91 o 
   1  -4  14      562.52      588.85     11.86 o 
   2  -4  14       84.92       85.52      8.29 o 
   3  -4  14      180.28      189.51     10.34 o 
  -5  -3  14       98.18       92.74      8.91 o 
  -4  -3  14      377.37      382.03     15.13 o 
  -3  -3  14      573.64      543.39     16.89 o 
  -2  -3  14      375.11      386.65     14.19 o 
  -1  -3  14      232.36      264.29      8.30 o 
   0  -3  14       33.58       32.11      4.34 o 
   1  -3  14        1.49        2.71      3.42 o 
   2  -3  14       22.30       23.90      3.22 o 
   3  -3  14        8.06        9.63      5.47 o 
  -5  -2  14       83.63       75.98      7.94 o 
  -4  -2  14       79.40       80.10      7.42 o 
  -3  -2  14        1.00        0.00      6.04 o 
  -2  -2  14      833.76      784.92     13.46 o 
  -1  -2  14       60.31       61.71      5.15 o 
   0  -2  14      303.96      333.22      8.85 o 
   1  -2  14      137.04      133.21      6.02 o 
   2  -2  14       82.08       88.45      9.32 o 
   3  -2  14        0.59        2.73      3.69 o 
   4  -2  14       48.58       42.55      7.71 o 
  -5  -1  14      114.69      109.71      9.47 o 
  -4  -1  14      415.81      401.60     14.13 o 
  -3  -1  14      101.69      116.59      5.87 o 
  -2  -1  14      118.86      123.53      6.21 o 
  -1  -1  14      183.43      173.36      6.62 o 
   0  -1  14       10.43       12.50      3.25 o 
   1  -1  14       62.04       61.79      8.04 o 
   2  -1  14      304.28      292.11     11.51 o 
   3  -1  14      794.46      815.69     17.16 o 
   4  -1  14       35.85       32.50      7.58 o 
  -5   0  14       11.00       12.54      5.57 o 
  -4   0  14        1.70        1.48      5.17 o 
  -3   0  14      209.91      200.22      7.31 o 
  -2   0  14      118.32      133.45      6.13 o 
  -1   0  14       29.48       48.64      7.39 o 
   0   0  14        3.70       22.83      6.30 o 
   1   0  14      621.80      624.66     11.43 o 
   2   0  14        9.95       10.06      3.76 o 
   3   0  14        2.95        3.13      5.85 o 
  -5   1  14      109.96      112.22      9.31 o 
  -4   1  14     1047.18     1051.28     23.24 o 
  -3   1  14        3.84        1.15      3.49 o 
  -2   1  14       54.85       48.39      4.40 o 
  -1   1  14       63.91       60.22      7.40 o 
   0   1  14      410.59      439.98     14.96 o 
   1   1  14       89.51       87.09      5.38 o 
   2   1  14      225.26      214.10     10.71 o 
   3   1  14        0.47        0.00      5.43 o 
  -4   2  14       34.63       33.70      7.23 o 
  -3   2  14      104.26      100.77      5.85 o 
  -2   2  14      826.25      863.62     14.14 o 
  -1   2  14       88.10       92.40      5.46 o 
   0   2  14        0.54        0.47      5.69 o 
   1   2  14      110.98      120.09      6.16 o 
   2   2  14       56.67       53.33      6.80 o 
   3   2  14      271.88      285.97     13.17 o 
  -4   3  14      147.56      153.64     11.09 o 
  -3   3  14      129.29      145.56     10.49 o 
  -2   3  14       32.81       31.50      4.33 o 
  -1   3  14      192.08      187.39      7.30 o 
   0   3  14        3.53        3.07      5.94 o 
   1   3  14      225.17      229.90     10.62 o 
   2   3  14      159.05      156.68      7.08 o 
  -3   4  14      203.94      196.85     11.67 o 
  -2   4  14      541.16      530.32     17.38 o 
  -1   4  14       94.31      103.89      6.11 o 
   0   4  14       37.37       36.69      4.67 o 
   1   4  14       37.46       44.32      7.10 o 
  -2  -6  15      396.12      404.23     16.35 o 
  -1  -6  15      211.38      215.47     12.35 o 
   0  -6  15       14.33       16.42      6.00 o 
  -3  -5  15       10.36       15.98      6.49 o 
  -2  -5  15       13.09        6.60      6.18 o 
  -1  -5  15       95.76      108.12      9.29 o 
   0  -5  15        4.21        4.08      5.95 o 
   1  -5  15      552.33      563.09     17.75 o 
   2  -5  15      572.63      561.65     17.97 o 
  -4  -4  15      144.71      140.89     10.57 o 
  -3  -4  15       97.41      115.80      9.60 o 
  -2  -4  15        6.11        0.00      5.87 o 
  -1  -4  15      382.77      392.30     14.99 o 
   0  -4  15      513.69      501.81     11.56 o 
   1  -4  15      208.48      222.41      8.03 o 
   2  -4  15       29.42       36.96      4.25 o 
  -4  -3  15       50.19       40.82      7.81 o 
  -3  -3  15      162.55      157.16     10.59 o 
  -2  -3  15      670.36      679.73     18.80 o 
  -1  -3  15      400.06      392.83     10.23 o 
   0  -3  15      275.30      299.44      9.03 o 
   1  -3  15      317.37      347.92     15.59 o 
   2  -3  15       59.53       63.65      4.06 o 
   3  -3  15       90.52      105.97      8.91 o 
  -4  -2  15      167.87      172.96     11.16 o 
  -3  -2  15      352.17      348.38     14.28 o 
  -2  -2  15      862.51      807.27     15.51 o 
  -1  -2  15      206.63      223.83      7.93 o 
   0  -2  15       23.37       22.63      4.04 o 
   1  -2  15        3.63        6.52      5.34 o 
   2  -2  15       47.35       48.98      4.83 o 
   3  -2  15       21.18       29.21      4.65 o 
  -5  -1  15      141.29      140.02      9.72 o 
  -4  -1  15      349.59      350.07     13.57 o 
  -3  -1  15      215.56      218.95     11.67 o 
  -2  -1  15      372.53      346.23      9.52 o 
  -1  -1  15      387.07      391.86      9.75 o 
   0  -1  15        1.07       15.88      6.33 o 
   1  -1  15      126.49      138.28      9.89 o 
   2  -1  15        3.99        5.01      3.46 o 
   3  -1  15        0.80        1.48      4.20 o 
  -4   0  15      359.48      342.62     13.75 o 
  -3   0  15        9.27       15.36      4.08 o 
  -2   0  15       36.86       30.93      4.86 o 
  -1   0  15      721.94      723.56     19.51 o 
   0   0  15       47.28       47.69      7.81 o 
   1   0  15       11.45       25.71      7.64 o 
   2   0  15       21.10       18.51      3.98 o 
   3   0  15       85.53       82.14      6.35 o 
  -4   1  15        0.59        1.39      5.02 o 
  -3   1  15      162.12      160.75      6.98 o 
  -2   1  15      164.70      183.14     10.77 o 
  -1   1  15       19.36       33.14      7.17 o 
   0   1  15      127.46      148.20     10.86 o 
   1   1  15        0.97        1.25      6.37 o 
   2   1  15        0.61        0.00      3.92 o 
  -4   2  15      190.77      195.16     12.32 o 
  -3   2  15      124.59      133.98      6.56 o 
  -2   2  15        2.10        5.18      3.83 o 
  -1   2  15       17.00       14.58      5.80 o 
   0   2  15        6.22        7.54      5.88 o 
   1   2  15       92.42      108.34      9.65 o 
   2   2  15      294.78      308.24     13.01 o 
  -3   3  15      408.55      419.32     16.22 o 
  -2   3  15        2.75        3.77      3.84 o 
  -1   3  15       66.88       69.09      5.22 o 
   0   3  15       11.34        6.10      6.15 o 
   1   3  15       63.15       70.92      9.17 o 
  -1   4  15       36.19       48.97      5.39 o 
  -2  -5  16        8.48       14.02      6.66 o 
  -1  -5  16      232.19      235.29     12.52 o 
   0  -5  16      168.03      164.12     10.53 o 
  -3  -4  16       76.39       80.63      9.35 o 
  -2  -4  16      239.37      221.16     12.29 o 
  -1  -4  16      139.11      174.10     11.22 o 
   0  -4  16        4.03       10.25      4.25 o 
   1  -4  16      107.79       96.77      6.15 o 
  -3  -3  16       65.53       86.31      9.49 o 
  -2  -3  16        1.01        8.64      6.28 o 
  -1  -3  16      533.92      532.47     12.00 o 
   0  -3  16      348.17      351.90     13.12 o 
   1  -3  16       72.38       83.37      6.02 o 
   2  -3  16      188.21      203.04     11.81 o 
  -4  -2  16        1.45        7.01      6.02 o 
  -3  -2  16      467.54      478.33     16.57 o 
  -2  -2  16       27.02       26.17      4.81 o 
  -1  -2  16      100.12      107.88      6.25 o 
   0  -2  16       79.05       75.54      5.55 o 
   1  -2  16        4.01        5.93      5.84 o 
   2  -2  16      476.95      522.93     17.92 o 
  -4  -1  16        4.06        6.77      6.40 o 
  -3  -1  16      119.09      114.74      9.04 o 
  -2  -1  16      342.55      325.79      9.62 o 
  -1  -1  16      180.17      168.48     11.18 o 
   0  -1  16      660.42      674.78     19.79 o 
   1  -1  16      108.90      124.12     10.23 o 
   2  -1  16       32.55       53.56      8.66 o 
  -4   0  16       37.68       45.03      7.18 o 
  -3   0  16       29.59       30.09      4.90 o 
  -2   0  16      256.32      242.86     12.49 o 
  -1   0  16      110.77      106.33      9.45 o 
   0   0  16      218.85      250.69     13.06 o 
   1   0  16      409.48      406.56     15.95 o 
   2   0  16       12.44       15.53      4.21 o 
  -3   1  16       72.08       78.00      5.55 o 
  -2   1  16      211.56      231.80     12.76 o 
  -1   1  16      861.94      871.88     22.38 o 
   0   1  16      122.10      128.44     10.01 o 
   1   1  16       11.51       16.49      6.83 o 
   2   1  16        1.43        4.49      4.11 o 
  -3   2  16      222.32      222.07      8.46 o 
  -2   2  16       11.66       14.92      6.34 o 
  -1   2  16       38.95       39.62      7.05 o 
   0   2  16      304.20      323.39     14.74 o 
   1   2  16        1.77        2.99      6.68 o 
  -1   3  16       33.14       30.92      7.24 o 
  -1  -4  17      105.39      120.90     10.30 o 
   0  -4  17      327.22      303.01      9.90 o 
  -2  -3  17      139.14      123.61      9.83 o 
  -1  -3  17       19.28       22.75      4.43 o 
   0  -3  17       25.48       41.03      8.14 o 
   1  -3  17      111.17      125.93     10.87 o 
  -3  -2  17       27.71       30.25      7.64 o 
  -2  -2  17       31.88       38.18      5.21 o 
  -1  -2  17       33.97       33.18      4.97 o 
   0  -2  17      117.71      146.55     11.54 o 
   1  -2  17      381.17      445.09     17.23 o 
  -3  -1  17        8.21       10.65      5.68 o 
  -2  -1  17      198.66      198.18     12.44 o 
  -1  -1  17      132.73      148.82     10.58 o 
   0  -1  17      198.74      211.41     12.60 o 
   1  -1  17        6.89       13.43      7.94 o 
  -3   0  17        0.69        7.90      6.70 o 
  -2   0  17       95.15       80.79      9.34 o 
  -1   0  17      150.19      153.43     10.94 o 
   0   0  17      517.90      557.22     18.58 o 
   1   0  17       73.77       85.57      9.90 o 
  -2   1  17      153.91      151.59     10.93 o 
  -1   1  17      193.47      197.42     12.92 o 
   0   1  17      219.52      239.55     13.91 o 
                                                 
